# Supplementary material for: The Negative Impact of COVID-19 on Life Insurers
Source: Front Public Health. 2021 Sep 27;9:756977. doi: 10.3389/fpubh.2021.756977 (PMC8502979; doi:10.3389/fpubh.2021.756977)
Supplement: Supplementary file 1 [file Data_Sheet_1.CSV]

Age	Week	Time Period	Year	Note	State	Deaths
Under 25 years	1	2015-2019	2019		United States	1147
Under 25 years	2	2015-2019	2019		United States	1109
Under 25 years	3	2015-2019	2019		United States	1084
Under 25 years	4	2015-2019	2019		United States	1062
Under 25 years	5	2015-2019	2019		United States	1093
Under 25 years	6	2015-2019	2019		United States	1132
Under 25 years	7	2015-2019	2019		United States	1080
Under 25 years	8	2015-2019	2019		United States	1120
Under 25 years	9	2015-2019	2019		United States	1189
Under 25 years	10	2015-2019	2019		United States	1101
Under 25 years	11	2015-2019	2019		United States	1102
Under 25 years	12	2015-2019	2019		United States	1119
Under 25 years	13	2015-2019	2019		United States	1155
Under 25 years	14	2015-2019	2019		United States	1123
Under 25 years	15	2015-2019	2019		United States	1168
Under 25 years	16	2015-2019	2019		United States	1156
Under 25 years	17	2015-2019	2019		United States	1107
Under 25 years	18	2015-2019	2019		United States	1156
Under 25 years	19	2015-2019	2019		United States	1159
Under 25 years	20	2015-2019	2019		United States	1158
Under 25 years	21	2015-2019	2019		United States	1171
Under 25 years	22	2015-2019	2019		United States	1277
Under 25 years	23	2015-2019	2019		United States	1186
Under 25 years	24	2015-2019	2019		United States	1233
Under 25 years	25	2015-2019	2019		United States	1176
Under 25 years	26	2015-2019	2019		United States	1269
Under 25 years	27	2015-2019	2019		United States	1238
Under 25 years	28	2015-2019	2019		United States	1194
Under 25 years	29	2015-2019	2019		United States	1189
Under 25 years	30	2015-2019	2019		United States	1229
Under 25 years	31	2015-2019	2019		United States	1138
Under 25 years	32	2015-2019	2019		United States	1152
Under 25 years	33	2015-2019	2019		United States	1142
Under 25 years	34	2015-2019	2019		United States	1158
Under 25 years	35	2015-2019	2019		United States	1156
Under 25 years	36	2015-2019	2019		United States	1194
Under 25 years	37	2015-2019	2019		United States	1140
Under 25 years	38	2015-2019	2019		United States	1217
Under 25 years	39	2015-2019	2019		United States	1091
Under 25 years	40	2015-2019	2019		United States	1124
Under 25 years	41	2015-2019	2019		United States	1134
Under 25 years	42	2015-2019	2019		United States	1159
Under 25 years	43	2015-2019	2019		United States	1134
Under 25 years	44	2015-2019	2019		United States	1100
Under 25 years	45	2015-2019	2019		United States	1131
Under 25 years	46	2015-2019	2019		United States	1216
Under 25 years	47	2015-2019	2019		United States	1120
Under 25 years	48	2015-2019	2019		United States	1147
Under 25 years	49	2015-2019	2019		United States	1181
Under 25 years	50	2015-2019	2019		United States	1157
Under 25 years	51	2015-2019	2019		United States	1178
Under 25 years	52	2015-2019	2019		United States	1199
Under 25 years	1	2015-2019	2018		United States	1271
Under 25 years	2	2015-2019	2018		United States	1178
Under 25 years	3	2015-2019	2018		United States	1199
Under 25 years	4	2015-2019	2018		United States	1285
Under 25 years	5	2015-2019	2018		United States	1225
Under 25 years	6	2015-2019	2018		United States	1185
Under 25 years	7	2015-2019	2018		United States	1169
Under 25 years	8	2015-2019	2018		United States	1152
Under 25 years	9	2015-2019	2018		United States	1157
Under 25 years	10	2015-2019	2018		United States	1169
Under 25 years	11	2015-2019	2018		United States	1167
Under 25 years	12	2015-2019	2018		United States	1201
Under 25 years	13	2015-2019	2018		United States	1116
Under 25 years	14	2015-2019	2018		United States	1117
Under 25 years	15	2015-2019	2018		United States	1144
Under 25 years	16	2015-2019	2018		United States	1160
Under 25 years	17	2015-2019	2018		United States	1134
Under 25 years	18	2015-2019	2018		United States	1214
Under 25 years	19	2015-2019	2018		United States	1286
Under 25 years	20	2015-2019	2018		United States	1175
Under 25 years	21	2015-2019	2018		United States	1181
Under 25 years	22	2015-2019	2018		United States	1222
Under 25 years	23	2015-2019	2018		United States	1184
Under 25 years	24	2015-2019	2018		United States	1224
Under 25 years	25	2015-2019	2018		United States	1218
Under 25 years	26	2015-2019	2018		United States	1146
Under 25 years	27	2015-2019	2018		United States	1292
Under 25 years	28	2015-2019	2018		United States	1204
Under 25 years	29	2015-2019	2018		United States	1194
Under 25 years	30	2015-2019	2018		United States	1249
Under 25 years	31	2015-2019	2018		United States	1145
Under 25 years	32	2015-2019	2018		United States	1212
Under 25 years	33	2015-2019	2018		United States	1095
Under 25 years	34	2015-2019	2018		United States	1154
Under 25 years	35	2015-2019	2018		United States	1183
Under 25 years	36	2015-2019	2018		United States	1192
Under 25 years	37	2015-2019	2018		United States	1175
Under 25 years	38	2015-2019	2018		United States	1215
Under 25 years	39	2015-2019	2018		United States	1185
Under 25 years	40	2015-2019	2018		United States	1180
Under 25 years	41	2015-2019	2018		United States	1191
Under 25 years	42	2015-2019	2018		United States	1179
Under 25 years	43	2015-2019	2018		United States	1170
Under 25 years	44	2015-2019	2018		United States	1169
Under 25 years	45	2015-2019	2018		United States	1175
Under 25 years	46	2015-2019	2018		United States	1129
Under 25 years	47	2015-2019	2018		United States	1115
Under 25 years	48	2015-2019	2018		United States	1066
Under 25 years	49	2015-2019	2018		United States	1075
Under 25 years	50	2015-2019	2018		United States	1126
Under 25 years	51	2015-2019	2018		United States	1067
Under 25 years	52	2015-2019	2018		United States	1104
Under 25 years	1	2015-2019	2017		United States	1266
Under 25 years	2	2015-2019	2017		United States	1226
Under 25 years	3	2015-2019	2017		United States	1223
Under 25 years	4	2015-2019	2017		United States	1162
Under 25 years	5	2015-2019	2017		United States	1181
Under 25 years	6	2015-2019	2017		United States	1212
Under 25 years	7	2015-2019	2017		United States	1205
Under 25 years	8	2015-2019	2017		United States	1168
Under 25 years	9	2015-2019	2017		United States	1221
Under 25 years	10	2015-2019	2017		United States	1238
Under 25 years	11	2015-2019	2017		United States	1180
Under 25 years	12	2015-2019	2017		United States	1309
Under 25 years	13	2015-2019	2017		United States	1223
Under 25 years	14	2015-2019	2017		United States	1240
Under 25 years	15	2015-2019	2017		United States	1221
Under 25 years	16	2015-2019	2017		United States	1211
Under 25 years	17	2015-2019	2017		United States	1265
Under 25 years	18	2015-2019	2017		United States	1270
Under 25 years	19	2015-2019	2017		United States	1209
Under 25 years	20	2015-2019	2017		United States	1317
Under 25 years	21	2015-2019	2017		United States	1294
Under 25 years	22	2015-2019	2017		United States	1293
Under 25 years	23	2015-2019	2017		United States	1304
Under 25 years	24	2015-2019	2017		United States	1289
Under 25 years	25	2015-2019	2017		United States	1374
Under 25 years	26	2015-2019	2017		United States	1237
Under 25 years	27	2015-2019	2017		United States	1208
Under 25 years	28	2015-2019	2017		United States	1280
Under 25 years	29	2015-2019	2017		United States	1215
Under 25 years	30	2015-2019	2017		United States	1280
Under 25 years	31	2015-2019	2017		United States	1231
Under 25 years	32	2015-2019	2017		United States	1243
Under 25 years	33	2015-2019	2017		United States	1196
Under 25 years	34	2015-2019	2017		United States	1229
Under 25 years	35	2015-2019	2017		United States	1166
Under 25 years	36	2015-2019	2017		United States	1215
Under 25 years	37	2015-2019	2017		United States	1210
Under 25 years	38	2015-2019	2017		United States	1246
Under 25 years	39	2015-2019	2017		United States	1259
Under 25 years	40	2015-2019	2017		United States	1211
Under 25 years	41	2015-2019	2017		United States	1146
Under 25 years	42	2015-2019	2017		United States	1201
Under 25 years	43	2015-2019	2017		United States	1226
Under 25 years	44	2015-2019	2017		United States	1265
Under 25 years	45	2015-2019	2017		United States	1167
Under 25 years	46	2015-2019	2017		United States	1247
Under 25 years	47	2015-2019	2017		United States	1212
Under 25 years	48	2015-2019	2017		United States	1135
Under 25 years	49	2015-2019	2017		United States	1153
Under 25 years	50	2015-2019	2017		United States	1216
Under 25 years	51	2015-2019	2017		United States	1280
Under 25 years	52	2015-2019	2017		United States	1172
Under 25 years	1	2015-2019	2016		United States	1148
Under 25 years	2	2015-2019	2016		United States	1179
Under 25 years	3	2015-2019	2016		United States	1155
Under 25 years	4	2015-2019	2016		United States	1191
Under 25 years	5	2015-2019	2016		United States	1198
Under 25 years	6	2015-2019	2016		United States	1260
Under 25 years	7	2015-2019	2016		United States	1293
Under 25 years	8	2015-2019	2016		United States	1218
Under 25 years	9	2015-2019	2016		United States	1215
Under 25 years	10	2015-2019	2016		United States	1267
Under 25 years	11	2015-2019	2016		United States	1270
Under 25 years	12	2015-2019	2016		United States	1298
Under 25 years	13	2015-2019	2016		United States	1248
Under 25 years	14	2015-2019	2016		United States	1274
Under 25 years	15	2015-2019	2016		United States	1212
Under 25 years	16	2015-2019	2016		United States	1203
Under 25 years	17	2015-2019	2016		United States	1229
Under 25 years	18	2015-2019	2016		United States	1247
Under 25 years	19	2015-2019	2016		United States	1267
Under 25 years	20	2015-2019	2016		United States	1236
Under 25 years	21	2015-2019	2016		United States	1298
Under 25 years	22	2015-2019	2016		United States	1307
Under 25 years	23	2015-2019	2016		United States	1314
Under 25 years	24	2015-2019	2016		United States	1359
Under 25 years	25	2015-2019	2016		United States	1222
Under 25 years	26	2015-2019	2016		United States	1282
Under 25 years	27	2015-2019	2016		United States	1216
Under 25 years	28	2015-2019	2016		United States	1264
Under 25 years	29	2015-2019	2016		United States	1334
Under 25 years	30	2015-2019	2016		United States	1311
Under 25 years	31	2015-2019	2016		United States	1265
Under 25 years	32	2015-2019	2016		United States	1318
Under 25 years	33	2015-2019	2016		United States	1277
Under 25 years	34	2015-2019	2016		United States	1373
Under 25 years	35	2015-2019	2016		United States	1200
Under 25 years	36	2015-2019	2016		United States	1261
Under 25 years	37	2015-2019	2016		United States	1308
Under 25 years	38	2015-2019	2016		United States	1252
Under 25 years	39	2015-2019	2016		United States	1202
Under 25 years	40	2015-2019	2016		United States	1270
Under 25 years	41	2015-2019	2016		United States	1222
Under 25 years	42	2015-2019	2016		United States	1254
Under 25 years	43	2015-2019	2016		United States	1283
Under 25 years	44	2015-2019	2016		United States	1233
Under 25 years	45	2015-2019	2016		United States	1227
Under 25 years	46	2015-2019	2016		United States	1225
Under 25 years	47	2015-2019	2016		United States	1297
Under 25 years	48	2015-2019	2016		United States	1332
Under 25 years	49	2015-2019	2016		United States	1205
Under 25 years	50	2015-2019	2016		United States	1248
Under 25 years	51	2015-2019	2016		United States	1242
Under 25 years	52	2015-2019	2016		United States	1190
Under 25 years	1	2015-2019	2015		United States	1179
Under 25 years	2	2015-2019	2015		United States	1214
Under 25 years	3	2015-2019	2015		United States	1201
Under 25 years	4	2015-2019	2015		United States	1188
Under 25 years	5	2015-2019	2015		United States	1118
Under 25 years	6	2015-2019	2015		United States	1192
Under 25 years	7	2015-2019	2015		United States	1198
Under 25 years	8	2015-2019	2015		United States	1180
Under 25 years	9	2015-2019	2015		United States	1137
Under 25 years	10	2015-2019	2015		United States	1143
Under 25 years	11	2015-2019	2015		United States	1226
Under 25 years	12	2015-2019	2015		United States	1233
Under 25 years	13	2015-2019	2015		United States	1200
Under 25 years	14	2015-2019	2015		United States	1149
Under 25 years	15	2015-2019	2015		United States	1235
Under 25 years	16	2015-2019	2015		United States	1262
Under 25 years	17	2015-2019	2015		United States	1256
Under 25 years	18	2015-2019	2015		United States	1222
Under 25 years	19	2015-2019	2015		United States	1258
Under 25 years	20	2015-2019	2015		United States	1243
Under 25 years	21	2015-2019	2015		United States	1223
Under 25 years	22	2015-2019	2015		United States	1213
Under 25 years	23	2015-2019	2015		United States	1306
Under 25 years	24	2015-2019	2015		United States	1354
Under 25 years	25	2015-2019	2015		United States	1287
Under 25 years	26	2015-2019	2015		United States	1320
Under 25 years	27	2015-2019	2015		United States	1255
Under 25 years	28	2015-2019	2015		United States	1273
Under 25 years	29	2015-2019	2015		United States	1260
Under 25 years	30	2015-2019	2015		United States	1248
Under 25 years	31	2015-2019	2015		United States	1311
Under 25 years	32	2015-2019	2015		United States	1246
Under 25 years	33	2015-2019	2015		United States	1290
Under 25 years	34	2015-2019	2015		United States	1233
Under 25 years	35	2015-2019	2015		United States	1208
Under 25 years	36	2015-2019	2015		United States	1240
Under 25 years	37	2015-2019	2015		United States	1139
Under 25 years	38	2015-2019	2015		United States	1264
Under 25 years	39	2015-2019	2015		United States	1126
Under 25 years	40	2015-2019	2015		United States	1228
Under 25 years	41	2015-2019	2015		United States	1225
Under 25 years	42	2015-2019	2015		United States	1175
Under 25 years	43	2015-2019	2015		United States	1167
Under 25 years	44	2015-2019	2015		United States	1241
Under 25 years	45	2015-2019	2015		United States	1125
Under 25 years	46	2015-2019	2015		United States	1145
Under 25 years	47	2015-2019	2015		United States	1191
Under 25 years	48	2015-2019	2015		United States	1217
Under 25 years	49	2015-2019	2015		United States	1224
Under 25 years	50	2015-2019	2015		United States	1163
Under 25 years	51	2015-2019	2015		United States	1227
Under 25 years	52	2015-2019	2015		United States	1160
Under 25 years	1	2020	2020		United States	1188
Under 25 years	2	2020	2020		United States	1168
Under 25 years	3	2020	2020		United States	1182
Under 25 years	4	2020	2020		United States	1159
Under 25 years	5	2020	2020	Data in recent weeks are incomplete. Only 60% of death records are submitted to NCHS within 10 days of the date of death, and completeness varies by jurisdiction.	United States	1150
Under 25 years	6	2020	2020	Data in recent weeks are incomplete. Only 60% of death records are submitted to NCHS within 10 days of the date of death, and completeness varies by jurisdiction.	United States	1234
Under 25 years	7	2020	2020	Data in recent weeks are incomplete. Only 60% of death records are submitted to NCHS within 10 days of the date of death, and completeness varies by jurisdiction.	United States	1159
Under 25 years	8	2020	2020	Data in recent weeks are incomplete. Only 60% of death records are submitted to NCHS within 10 days of the date of death, and completeness varies by jurisdiction.	United States	1090
Under 25 years	9	2020	2020	Data in recent weeks are incomplete. Only 60% of death records are submitted to NCHS within 10 days of the date of death, and completeness varies by jurisdiction.	United States	1191
Under 25 years	10	2020	2020	Data in recent weeks are incomplete. Only 60% of death records are submitted to NCHS within 10 days of the date of death, and completeness varies by jurisdiction.	United States	1121
Under 25 years	11	2020	2020	Data in recent weeks are incomplete. Only 60% of death records are submitted to NCHS within 10 days of the date of death, and completeness varies by jurisdiction.	United States	1157
Under 25 years	12	2020	2020	Data in recent weeks are incomplete. Only 60% of death records are submitted to NCHS within 10 days of the date of death, and completeness varies by jurisdiction.	United States	1168
Under 25 years	13	2020	2020	Data in recent weeks are incomplete. Only 60% of death records are submitted to NCHS within 10 days of the date of death, and completeness varies by jurisdiction.	United States	1137
Under 25 years	14	2020	2020	Data in recent weeks are incomplete. Only 60% of death records are submitted to NCHS within 10 days of the date of death, and completeness varies by jurisdiction.	United States	1118
Under 25 years	15	2020	2020	Data in recent weeks are incomplete. Only 60% of death records are submitted to NCHS within 10 days of the date of death, and completeness varies by jurisdiction.	United States	1245
Under 25 years	16	2020	2020	Data in recent weeks are incomplete. Only 60% of death records are submitted to NCHS within 10 days of the date of death, and completeness varies by jurisdiction.	United States	1111
Under 25 years	17	2020	2020	Data in recent weeks are incomplete. Only 60% of death records are submitted to NCHS within 10 days of the date of death, and completeness varies by jurisdiction.	United States	1242
Under 25 years	18	2020	2020	Data in recent weeks are incomplete. Only 60% of death records are submitted to NCHS within 10 days of the date of death, and completeness varies by jurisdiction.	United States	1163
Under 25 years	19	2020	2020	Data in recent weeks are incomplete. Only 60% of death records are submitted to NCHS within 10 days of the date of death, and completeness varies by jurisdiction.	United States	1262
Under 25 years	20	2020	2020	Data in recent weeks are incomplete. Only 60% of death records are submitted to NCHS within 10 days of the date of death, and completeness varies by jurisdiction.	United States	1244
Under 25 years	21	2020	2020	Data in recent weeks are incomplete. Only 60% of death records are submitted to NCHS within 10 days of the date of death, and completeness varies by jurisdiction.	United States	1245
Under 25 years	22	2020	2020	Data in recent weeks are incomplete. Only 60% of death records are submitted to NCHS within 10 days of the date of death, and completeness varies by jurisdiction.	United States	1235
Under 25 years	23	2020	2020	Data in recent weeks are incomplete. Only 60% of death records are submitted to NCHS within 10 days of the date of death, and completeness varies by jurisdiction.	United States	1383
Under 25 years	24	2020	2020	Data in recent weeks are incomplete. Only 60% of death records are submitted to NCHS within 10 days of the date of death, and completeness varies by jurisdiction.	United States	1379
Under 25 years	25	2020	2020	Data in recent weeks are incomplete. Only 60% of death records are submitted to NCHS within 10 days of the date of death, and completeness varies by jurisdiction.	United States	1321
Under 25 years	26	2020	2020	Data in recent weeks are incomplete. Only 60% of death records are submitted to NCHS within 10 days of the date of death, and completeness varies by jurisdiction.	United States	1332
Under 25 years	27	2020	2020	Data in recent weeks are incomplete. Only 60% of death records are submitted to NCHS within 10 days of the date of death, and completeness varies by jurisdiction.	United States	1364
Under 25 years	28	2020	2020	Data in recent weeks are incomplete. Only 60% of death records are submitted to NCHS within 10 days of the date of death, and completeness varies by jurisdiction.	United States	1464
Under 25 years	29	2020	2020	Data in recent weeks are incomplete. Only 60% of death records are submitted to NCHS within 10 days of the date of death, and completeness varies by jurisdiction.	United States	1342
Under 25 years	30	2020	2020	Data in recent weeks are incomplete. Only 60% of death records are submitted to NCHS within 10 days of the date of death, and completeness varies by jurisdiction.	United States	1359
Under 25 years	31	2020	2020	Data in recent weeks are incomplete. Only 60% of death records are submitted to NCHS within 10 days of the date of death, and completeness varies by jurisdiction.	United States	1281
Under 25 years	32	2020	2020	Data in recent weeks are incomplete. Only 60% of death records are submitted to NCHS within 10 days of the date of death, and completeness varies by jurisdiction.	United States	1291
Under 25 years	33	2020	2020	Data in recent weeks are incomplete. Only 60% of death records are submitted to NCHS within 10 days of the date of death, and completeness varies by jurisdiction.	United States	1316
Under 25 years	34	2020	2020	Data in recent weeks are incomplete. Only 60% of death records are submitted to NCHS within 10 days of the date of death, and completeness varies by jurisdiction.	United States	1292
Under 25 years	35	2020	2020	Data in recent weeks are incomplete. Only 60% of death records are submitted to NCHS within 10 days of the date of death, and completeness varies by jurisdiction.	United States	1282
Under 25 years	36	2020	2020	Data in recent weeks are incomplete. Only 60% of death records are submitted to NCHS within 10 days of the date of death, and completeness varies by jurisdiction.	United States	1267
Under 25 years	37	2020	2020	Data in recent weeks are incomplete. Only 60% of death records are submitted to NCHS within 10 days of the date of death, and completeness varies by jurisdiction.	United States	1338
Under 25 years	38	2020	2020	Data in recent weeks are incomplete. Only 60% of death records are submitted to NCHS within 10 days of the date of death, and completeness varies by jurisdiction.	United States	1300
Under 25 years	39	2020	2020	Data in recent weeks are incomplete. Only 60% of death records are submitted to NCHS within 10 days of the date of death, and completeness varies by jurisdiction.	United States	1214
Under 25 years	40	2020	2020	Data in recent weeks are incomplete. Only 60% of death records are submitted to NCHS within 10 days of the date of death, and completeness varies by jurisdiction.	United States	1286
Under 25 years	41	2020	2020	Data in recent weeks are incomplete. Only 60% of death records are submitted to NCHS within 10 days of the date of death, and completeness varies by jurisdiction.	United States	1274
Under 25 years	42	2020	2020	Data in recent weeks are incomplete. Only 60% of death records are submitted to NCHS within 10 days of the date of death, and completeness varies by jurisdiction.	United States	1238
Under 25 years	43	2020	2020	Data in recent weeks are incomplete. Only 60% of death records are submitted to NCHS within 10 days of the date of death, and completeness varies by jurisdiction.	United States	1138
Under 25 years	44	2020	2020	Data in recent weeks are incomplete. Only 60% of death records are submitted to NCHS within 10 days of the date of death, and completeness varies by jurisdiction.	United States	1201
Under 25 years	45	2020	2020	Data in recent weeks are incomplete. Only 60% of death records are submitted to NCHS within 10 days of the date of death, and completeness varies by jurisdiction.	United States	1258
Under 25 years	46	2020	2020	Data in recent weeks are incomplete. Only 60% of death records are submitted to NCHS within 10 days of the date of death, and completeness varies by jurisdiction.	United States	1280
Under 25 years	47	2020	2020	Data in recent weeks are incomplete. Only 60% of death records are submitted to NCHS within 10 days of the date of death, and completeness varies by jurisdiction.	United States	1204
Under 25 years	48	2020	2020	Data in recent weeks are incomplete. Only 60% of death records are submitted to NCHS within 10 days of the date of death, and completeness varies by jurisdiction.	United States	1198
Under 25 years	49	2020	2020	Data in recent weeks are incomplete. Only 60% of death records are submitted to NCHS within 10 days of the date of death, and completeness varies by jurisdiction.	United States	1195
Under 25 years	50	2020	2020	Data in recent weeks are incomplete. Only 60% of death records are submitted to NCHS within 10 days of the date of death, and completeness varies by jurisdiction.	United States	1182
Under 25 years	51	2020	2020	Data in recent weeks are incomplete. Only 60% of death records are submitted to NCHS within 10 days of the date of death, and completeness varies by jurisdiction.	United States	1214
Under 25 years	52	2020	2020	Data in recent weeks are incomplete. Only 60% of death records are submitted to NCHS within 10 days of the date of death, and completeness varies by jurisdiction.	United States	1174
Under 25 years	53	2020	2020	Data in recent weeks are incomplete. Only 60% of death records are submitted to NCHS within 10 days of the date of death, and completeness varies by jurisdiction.	United States	1252
Under 25 years	1	2021	2021	Data in recent weeks are incomplete. Only 60% of death records are submitted to NCHS within 10 days of the date of death, and completeness varies by jurisdiction.	United States	1106
Under 25 years	2	2021	2021	Data in recent weeks are incomplete. Only 60% of death records are submitted to NCHS within 10 days of the date of death, and completeness varies by jurisdiction.	United States	1160
Under 25 years	3	2021	2021	Data in recent weeks are incomplete. Only 60% of death records are submitted to NCHS within 10 days of the date of death, and completeness varies by jurisdiction.	United States	1193
Under 25 years	4	2021	2021	Data in recent weeks are incomplete. Only 60% of death records are submitted to NCHS within 10 days of the date of death, and completeness varies by jurisdiction.	United States	1227
Under 25 years	5	2021	2021	Data in recent weeks are incomplete. Only 60% of death records are submitted to NCHS within 10 days of the date of death, and completeness varies by jurisdiction.	United States	1192
Under 25 years	6	2021	2021	Data in recent weeks are incomplete. Only 60% of death records are submitted to NCHS within 10 days of the date of death, and completeness varies by jurisdiction.	United States	1090
Under 25 years	7	2021	2021	Data in recent weeks are incomplete. Only 60% of death records are submitted to NCHS within 10 days of the date of death, and completeness varies by jurisdiction.	United States	1102
Under 25 years	8	2021	2021	Data in recent weeks are incomplete. Only 60% of death records are submitted to NCHS within 10 days of the date of death, and completeness varies by jurisdiction.	United States	1173
Under 25 years	9	2021	2021	Data in recent weeks are incomplete. Only 60% of death records are submitted to NCHS within 10 days of the date of death, and completeness varies by jurisdiction.	United States	1101
Under 25 years	10	2021	2021	Data in recent weeks are incomplete. Only 60% of death records are submitted to NCHS within 10 days of the date of death, and completeness varies by jurisdiction.	United States	1109
Under 25 years	11	2021	2021	Data in recent weeks are incomplete. Only 60% of death records are submitted to NCHS within 10 days of the date of death, and completeness varies by jurisdiction.	United States	1135
Under 25 years	12	2021	2021	Data in recent weeks are incomplete. Only 60% of death records are submitted to NCHS within 10 days of the date of death, and completeness varies by jurisdiction.	United States	1166
Under 25 years	13	2021	2021	Data in recent weeks are incomplete. Only 60% of death records are submitted to NCHS within 10 days of the date of death, and completeness varies by jurisdiction.	United States	1103
Under 25 years	14	2021	2021	Data in recent weeks are incomplete. Only 60% of death records are submitted to NCHS within 10 days of the date of death, and completeness varies by jurisdiction.	United States	1076
Under 25 years	15	2021	2021	Data in recent weeks are incomplete. Only 60% of death records are submitted to NCHS within 10 days of the date of death, and completeness varies by jurisdiction.	United States	963
Under 25 years	16	2021	2021	Data in recent weeks are incomplete. Only 60% of death records are submitted to NCHS within 10 days of the date of death, and completeness varies by jurisdiction.	United States	893
Under 25 years	17	2021	2021	Data in recent weeks are incomplete. Only 60% of death records are submitted to NCHS within 10 days of the date of death, and completeness varies by jurisdiction.	United States	668
25-44 years	1	2015-2019	2019		United States	2796
25-44 years	2	2015-2019	2019		United States	2707
25-44 years	3	2015-2019	2019		United States	2566
25-44 years	4	2015-2019	2019		United States	2595
25-44 years	5	2015-2019	2019		United States	2546
25-44 years	6	2015-2019	2019		United States	2696
25-44 years	7	2015-2019	2019		United States	2632
25-44 years	8	2015-2019	2019		United States	2580
25-44 years	9	2015-2019	2019		United States	2745
25-44 years	10	2015-2019	2019		United States	2795
25-44 years	11	2015-2019	2019		United States	2736
25-44 years	12	2015-2019	2019		United States	2614
25-44 years	13	2015-2019	2019		United States	2679
25-44 years	14	2015-2019	2019		United States	2706
25-44 years	15	2015-2019	2019		United States	2752
25-44 years	16	2015-2019	2019		United States	2680
25-44 years	17	2015-2019	2019		United States	2686
25-44 years	18	2015-2019	2019		United States	2807
25-44 years	19	2015-2019	2019		United States	2627
25-44 years	20	2015-2019	2019		United States	2632
25-44 years	21	2015-2019	2019		United States	2700
25-44 years	22	2015-2019	2019		United States	2802
25-44 years	23	2015-2019	2019		United States	2865
25-44 years	24	2015-2019	2019		United States	2683
25-44 years	25	2015-2019	2019		United States	2786
25-44 years	26	2015-2019	2019		United States	2686
25-44 years	27	2015-2019	2019		United States	2912
25-44 years	28	2015-2019	2019		United States	2748
25-44 years	29	2015-2019	2019		United States	2750
25-44 years	30	2015-2019	2019		United States	2848
25-44 years	31	2015-2019	2019		United States	2770
25-44 years	32	2015-2019	2019		United States	2901
25-44 years	33	2015-2019	2019		United States	2786
25-44 years	34	2015-2019	2019		United States	2785
25-44 years	35	2015-2019	2019		United States	2729
25-44 years	36	2015-2019	2019		United States	2907
25-44 years	37	2015-2019	2019		United States	2638
25-44 years	38	2015-2019	2019		United States	2664
25-44 years	39	2015-2019	2019		United States	2803
25-44 years	40	2015-2019	2019		United States	2804
25-44 years	41	2015-2019	2019		United States	2661
25-44 years	42	2015-2019	2019		United States	2762
25-44 years	43	2015-2019	2019		United States	2714
25-44 years	44	2015-2019	2019		United States	2866
25-44 years	45	2015-2019	2019		United States	2801
25-44 years	46	2015-2019	2019		United States	2728
25-44 years	47	2015-2019	2019		United States	2750
25-44 years	48	2015-2019	2019		United States	2741
25-44 years	49	2015-2019	2019		United States	2843
25-44 years	50	2015-2019	2019		United States	2830
25-44 years	51	2015-2019	2019		United States	2791
25-44 years	52	2015-2019	2019		United States	2925
25-44 years	1	2015-2019	2018		United States	2935
25-44 years	2	2015-2019	2018		United States	2832
25-44 years	3	2015-2019	2018		United States	2671
25-44 years	4	2015-2019	2018		United States	2694
25-44 years	5	2015-2019	2018		United States	2752
25-44 years	6	2015-2019	2018		United States	2711
25-44 years	7	2015-2019	2018		United States	2641
25-44 years	8	2015-2019	2018		United States	2643
25-44 years	9	2015-2019	2018		United States	2757
25-44 years	10	2015-2019	2018		United States	2660
25-44 years	11	2015-2019	2018		United States	2626
25-44 years	12	2015-2019	2018		United States	2574
25-44 years	13	2015-2019	2018		United States	2592
25-44 years	14	2015-2019	2018		United States	2707
25-44 years	15	2015-2019	2018		United States	2630
25-44 years	16	2015-2019	2018		United States	2579
25-44 years	17	2015-2019	2018		United States	2565
25-44 years	18	2015-2019	2018		United States	2667
25-44 years	19	2015-2019	2018		United States	2764
25-44 years	20	2015-2019	2018		United States	2530
25-44 years	21	2015-2019	2018		United States	2630
25-44 years	22	2015-2019	2018		United States	2726
25-44 years	23	2015-2019	2018		United States	2826
25-44 years	24	2015-2019	2018		United States	2719
25-44 years	25	2015-2019	2018		United States	2717
25-44 years	26	2015-2019	2018		United States	2803
25-44 years	27	2015-2019	2018		United States	2844
25-44 years	28	2015-2019	2018		United States	2752
25-44 years	29	2015-2019	2018		United States	2691
25-44 years	30	2015-2019	2018		United States	2746
25-44 years	31	2015-2019	2018		United States	2771
25-44 years	32	2015-2019	2018		United States	2804
25-44 years	33	2015-2019	2018		United States	2716
25-44 years	34	2015-2019	2018		United States	2648
25-44 years	35	2015-2019	2018		United States	2695
25-44 years	36	2015-2019	2018		United States	2795
25-44 years	37	2015-2019	2018		United States	2738
25-44 years	38	2015-2019	2018		United States	2749
25-44 years	39	2015-2019	2018		United States	2556
25-44 years	40	2015-2019	2018		United States	2718
25-44 years	41	2015-2019	2018		United States	2579
25-44 years	42	2015-2019	2018		United States	2624
25-44 years	43	2015-2019	2018		United States	2624
25-44 years	44	2015-2019	2018		United States	2761
25-44 years	45	2015-2019	2018		United States	2589
25-44 years	46	2015-2019	2018		United States	2663
25-44 years	47	2015-2019	2018		United States	2627
25-44 years	48	2015-2019	2018		United States	2550
25-44 years	49	2015-2019	2018		United States	2676
25-44 years	50	2015-2019	2018		United States	2588
25-44 years	51	2015-2019	2018		United States	2614
25-44 years	52	2015-2019	2018		United States	2629
25-44 years	1	2015-2019	2017		United States	2841
25-44 years	2	2015-2019	2017		United States	2733
25-44 years	3	2015-2019	2017		United States	2828
25-44 years	4	2015-2019	2017		United States	2691
25-44 years	5	2015-2019	2017		United States	2599
25-44 years	6	2015-2019	2017		United States	2744
25-44 years	7	2015-2019	2017		United States	2607
25-44 years	8	2015-2019	2017		United States	2616
25-44 years	9	2015-2019	2017		United States	2660
25-44 years	10	2015-2019	2017		United States	2697
25-44 years	11	2015-2019	2017		United States	2617
25-44 years	12	2015-2019	2017		United States	2722
25-44 years	13	2015-2019	2017		United States	2629
25-44 years	14	2015-2019	2017		United States	2731
25-44 years	15	2015-2019	2017		United States	2700
25-44 years	16	2015-2019	2017		United States	2576
25-44 years	17	2015-2019	2017		United States	2642
25-44 years	18	2015-2019	2017		United States	2662
25-44 years	19	2015-2019	2017		United States	2591
25-44 years	20	2015-2019	2017		United States	2720
25-44 years	21	2015-2019	2017		United States	2621
25-44 years	22	2015-2019	2017		United States	2812
25-44 years	23	2015-2019	2017		United States	2696
25-44 years	24	2015-2019	2017		United States	2705
25-44 years	25	2015-2019	2017		United States	2775
25-44 years	26	2015-2019	2017		United States	2736
25-44 years	27	2015-2019	2017		United States	2806
25-44 years	28	2015-2019	2017		United States	2718
25-44 years	29	2015-2019	2017		United States	2718
25-44 years	30	2015-2019	2017		United States	2753
25-44 years	31	2015-2019	2017		United States	2746
25-44 years	32	2015-2019	2017		United States	2804
25-44 years	33	2015-2019	2017		United States	2724
25-44 years	34	2015-2019	2017		United States	2646
25-44 years	35	2015-2019	2017		United States	2711
25-44 years	36	2015-2019	2017		United States	2757
25-44 years	37	2015-2019	2017		United States	2657
25-44 years	38	2015-2019	2017		United States	2735
25-44 years	39	2015-2019	2017		United States	2741
25-44 years	40	2015-2019	2017		United States	2710
25-44 years	41	2015-2019	2017		United States	2699
25-44 years	42	2015-2019	2017		United States	2560
25-44 years	43	2015-2019	2017		United States	2582
25-44 years	44	2015-2019	2017		United States	2703
25-44 years	45	2015-2019	2017		United States	2768
25-44 years	46	2015-2019	2017		United States	2634
25-44 years	47	2015-2019	2017		United States	2731
25-44 years	48	2015-2019	2017		United States	2634
25-44 years	49	2015-2019	2017		United States	2671
25-44 years	50	2015-2019	2017		United States	2603
25-44 years	51	2015-2019	2017		United States	2851
25-44 years	52	2015-2019	2017		United States	2764
25-44 years	1	2015-2019	2016		United States	2470
25-44 years	2	2015-2019	2016		United States	2350
25-44 years	3	2015-2019	2016		United States	2427
25-44 years	4	2015-2019	2016		United States	2485
25-44 years	5	2015-2019	2016		United States	2514
25-44 years	6	2015-2019	2016		United States	2575
25-44 years	7	2015-2019	2016		United States	2587
25-44 years	8	2015-2019	2016		United States	2505
25-44 years	9	2015-2019	2016		United States	2555
25-44 years	10	2015-2019	2016		United States	2628
25-44 years	11	2015-2019	2016		United States	2590
25-44 years	12	2015-2019	2016		United States	2554
25-44 years	13	2015-2019	2016		United States	2534
25-44 years	14	2015-2019	2016		United States	2606
25-44 years	15	2015-2019	2016		United States	2578
25-44 years	16	2015-2019	2016		United States	2605
25-44 years	17	2015-2019	2016		United States	2365
25-44 years	18	2015-2019	2016		United States	2474
25-44 years	19	2015-2019	2016		United States	2609
25-44 years	20	2015-2019	2016		United States	2474
25-44 years	21	2015-2019	2016		United States	2605
25-44 years	22	2015-2019	2016		United States	2517
25-44 years	23	2015-2019	2016		United States	2639
25-44 years	24	2015-2019	2016		United States	2583
25-44 years	25	2015-2019	2016		United States	2662
25-44 years	26	2015-2019	2016		United States	2603
25-44 years	27	2015-2019	2016		United States	2744
25-44 years	28	2015-2019	2016		United States	2737
25-44 years	29	2015-2019	2016		United States	2687
25-44 years	30	2015-2019	2016		United States	2572
25-44 years	31	2015-2019	2016		United States	2746
25-44 years	32	2015-2019	2016		United States	2672
25-44 years	33	2015-2019	2016		United States	2578
25-44 years	34	2015-2019	2016		United States	2648
25-44 years	35	2015-2019	2016		United States	2699
25-44 years	36	2015-2019	2016		United States	2690
25-44 years	37	2015-2019	2016		United States	2567
25-44 years	38	2015-2019	2016		United States	2504
25-44 years	39	2015-2019	2016		United States	2645
25-44 years	40	2015-2019	2016		United States	2805
25-44 years	41	2015-2019	2016		United States	2637
25-44 years	42	2015-2019	2016		United States	2623
25-44 years	43	2015-2019	2016		United States	2618
25-44 years	44	2015-2019	2016		United States	2700
25-44 years	45	2015-2019	2016		United States	2612
25-44 years	46	2015-2019	2016		United States	2595
25-44 years	47	2015-2019	2016		United States	2624
25-44 years	48	2015-2019	2016		United States	2715
25-44 years	49	2015-2019	2016		United States	2703
25-44 years	50	2015-2019	2016		United States	2662
25-44 years	51	2015-2019	2016		United States	2667
25-44 years	52	2015-2019	2016		United States	2730
25-44 years	1	2015-2019	2015		United States	2414
25-44 years	2	2015-2019	2015		United States	2376
25-44 years	3	2015-2019	2015		United States	2327
25-44 years	4	2015-2019	2015		United States	2208
25-44 years	5	2015-2019	2015		United States	2436
25-44 years	6	2015-2019	2015		United States	2379
25-44 years	7	2015-2019	2015		United States	2269
25-44 years	8	2015-2019	2015		United States	2248
25-44 years	9	2015-2019	2015		United States	2465
25-44 years	10	2015-2019	2015		United States	2432
25-44 years	11	2015-2019	2015		United States	2383
25-44 years	12	2015-2019	2015		United States	2267
25-44 years	13	2015-2019	2015		United States	2336
25-44 years	14	2015-2019	2015		United States	2288
25-44 years	15	2015-2019	2015		United States	2455
25-44 years	16	2015-2019	2015		United States	2300
25-44 years	17	2015-2019	2015		United States	2302
25-44 years	18	2015-2019	2015		United States	2485
25-44 years	19	2015-2019	2015		United States	2440
25-44 years	20	2015-2019	2015		United States	2345
25-44 years	21	2015-2019	2015		United States	2318
25-44 years	22	2015-2019	2015		United States	2405
25-44 years	23	2015-2019	2015		United States	2482
25-44 years	24	2015-2019	2015		United States	2407
25-44 years	25	2015-2019	2015		United States	2389
25-44 years	26	2015-2019	2015		United States	2438
25-44 years	27	2015-2019	2015		United States	2528
25-44 years	28	2015-2019	2015		United States	2401
25-44 years	29	2015-2019	2015		United States	2353
25-44 years	30	2015-2019	2015		United States	2473
25-44 years	31	2015-2019	2015		United States	2458
25-44 years	32	2015-2019	2015		United States	2443
25-44 years	33	2015-2019	2015		United States	2384
25-44 years	34	2015-2019	2015		United States	2455
25-44 years	35	2015-2019	2015		United States	2596
25-44 years	36	2015-2019	2015		United States	2468
25-44 years	37	2015-2019	2015		United States	2392
25-44 years	38	2015-2019	2015		United States	2395
25-44 years	39	2015-2019	2015		United States	2390
25-44 years	40	2015-2019	2015		United States	2509
25-44 years	41	2015-2019	2015		United States	2460
25-44 years	42	2015-2019	2015		United States	2445
25-44 years	43	2015-2019	2015		United States	2357
25-44 years	44	2015-2019	2015		United States	2408
25-44 years	45	2015-2019	2015		United States	2398
25-44 years	46	2015-2019	2015		United States	2339
25-44 years	47	2015-2019	2015		United States	2286
25-44 years	48	2015-2019	2015		United States	2408
25-44 years	49	2015-2019	2015		United States	2443
25-44 years	50	2015-2019	2015		United States	2373
25-44 years	51	2015-2019	2015		United States	2374
25-44 years	52	2015-2019	2015		United States	2415
25-44 years	1	2020	2020		United States	3032
25-44 years	2	2020	2020		United States	2920
25-44 years	3	2020	2020		United States	2858
25-44 years	4	2020	2020		United States	2855
25-44 years	5	2020	2020	Data in recent weeks are incomplete. Only 60% of death records are submitted to NCHS within 10 days of the date of death, and completeness varies by jurisdiction.	United States	2799
25-44 years	6	2020	2020	Data in recent weeks are incomplete. Only 60% of death records are submitted to NCHS within 10 days of the date of death, and completeness varies by jurisdiction.	United States	2860
25-44 years	7	2020	2020	Data in recent weeks are incomplete. Only 60% of death records are submitted to NCHS within 10 days of the date of death, and completeness varies by jurisdiction.	United States	2854
25-44 years	8	2020	2020	Data in recent weeks are incomplete. Only 60% of death records are submitted to NCHS within 10 days of the date of death, and completeness varies by jurisdiction.	United States	2915
25-44 years	9	2020	2020	Data in recent weeks are incomplete. Only 60% of death records are submitted to NCHS within 10 days of the date of death, and completeness varies by jurisdiction.	United States	2925
25-44 years	10	2020	2020	Data in recent weeks are incomplete. Only 60% of death records are submitted to NCHS within 10 days of the date of death, and completeness varies by jurisdiction.	United States	3021
25-44 years	11	2020	2020	Data in recent weeks are incomplete. Only 60% of death records are submitted to NCHS within 10 days of the date of death, and completeness varies by jurisdiction.	United States	2928
25-44 years	12	2020	2020	Data in recent weeks are incomplete. Only 60% of death records are submitted to NCHS within 10 days of the date of death, and completeness varies by jurisdiction.	United States	3023
25-44 years	13	2020	2020	Data in recent weeks are incomplete. Only 60% of death records are submitted to NCHS within 10 days of the date of death, and completeness varies by jurisdiction.	United States	3173
25-44 years	14	2020	2020	Data in recent weeks are incomplete. Only 60% of death records are submitted to NCHS within 10 days of the date of death, and completeness varies by jurisdiction.	United States	3450
25-44 years	15	2020	2020	Data in recent weeks are incomplete. Only 60% of death records are submitted to NCHS within 10 days of the date of death, and completeness varies by jurisdiction.	United States	3679
25-44 years	16	2020	2020	Data in recent weeks are incomplete. Only 60% of death records are submitted to NCHS within 10 days of the date of death, and completeness varies by jurisdiction.	United States	3455
25-44 years	17	2020	2020	Data in recent weeks are incomplete. Only 60% of death records are submitted to NCHS within 10 days of the date of death, and completeness varies by jurisdiction.	United States	3510
25-44 years	18	2020	2020	Data in recent weeks are incomplete. Only 60% of death records are submitted to NCHS within 10 days of the date of death, and completeness varies by jurisdiction.	United States	3596
25-44 years	19	2020	2020	Data in recent weeks are incomplete. Only 60% of death records are submitted to NCHS within 10 days of the date of death, and completeness varies by jurisdiction.	United States	3553
25-44 years	20	2020	2020	Data in recent weeks are incomplete. Only 60% of death records are submitted to NCHS within 10 days of the date of death, and completeness varies by jurisdiction.	United States	3532
25-44 years	21	2020	2020	Data in recent weeks are incomplete. Only 60% of death records are submitted to NCHS within 10 days of the date of death, and completeness varies by jurisdiction.	United States	3590
25-44 years	22	2020	2020	Data in recent weeks are incomplete. Only 60% of death records are submitted to NCHS within 10 days of the date of death, and completeness varies by jurisdiction.	United States	3570
25-44 years	23	2020	2020	Data in recent weeks are incomplete. Only 60% of death records are submitted to NCHS within 10 days of the date of death, and completeness varies by jurisdiction.	United States	3640
25-44 years	24	2020	2020	Data in recent weeks are incomplete. Only 60% of death records are submitted to NCHS within 10 days of the date of death, and completeness varies by jurisdiction.	United States	3442
25-44 years	25	2020	2020	Data in recent weeks are incomplete. Only 60% of death records are submitted to NCHS within 10 days of the date of death, and completeness varies by jurisdiction.	United States	3538
25-44 years	26	2020	2020	Data in recent weeks are incomplete. Only 60% of death records are submitted to NCHS within 10 days of the date of death, and completeness varies by jurisdiction.	United States	3580
25-44 years	27	2020	2020	Data in recent weeks are incomplete. Only 60% of death records are submitted to NCHS within 10 days of the date of death, and completeness varies by jurisdiction.	United States	3668
25-44 years	28	2020	2020	Data in recent weeks are incomplete. Only 60% of death records are submitted to NCHS within 10 days of the date of death, and completeness varies by jurisdiction.	United States	3763
25-44 years	29	2020	2020	Data in recent weeks are incomplete. Only 60% of death records are submitted to NCHS within 10 days of the date of death, and completeness varies by jurisdiction.	United States	3927
25-44 years	30	2020	2020	Data in recent weeks are incomplete. Only 60% of death records are submitted to NCHS within 10 days of the date of death, and completeness varies by jurisdiction.	United States	3848
25-44 years	31	2020	2020	Data in recent weeks are incomplete. Only 60% of death records are submitted to NCHS within 10 days of the date of death, and completeness varies by jurisdiction.	United States	3784
25-44 years	32	2020	2020	Data in recent weeks are incomplete. Only 60% of death records are submitted to NCHS within 10 days of the date of death, and completeness varies by jurisdiction.	United States	3675
25-44 years	33	2020	2020	Data in recent weeks are incomplete. Only 60% of death records are submitted to NCHS within 10 days of the date of death, and completeness varies by jurisdiction.	United States	3709
25-44 years	34	2020	2020	Data in recent weeks are incomplete. Only 60% of death records are submitted to NCHS within 10 days of the date of death, and completeness varies by jurisdiction.	United States	3560
25-44 years	35	2020	2020	Data in recent weeks are incomplete. Only 60% of death records are submitted to NCHS within 10 days of the date of death, and completeness varies by jurisdiction.	United States	3577
25-44 years	36	2020	2020	Data in recent weeks are incomplete. Only 60% of death records are submitted to NCHS within 10 days of the date of death, and completeness varies by jurisdiction.	United States	3613
25-44 years	37	2020	2020	Data in recent weeks are incomplete. Only 60% of death records are submitted to NCHS within 10 days of the date of death, and completeness varies by jurisdiction.	United States	3445
25-44 years	38	2020	2020	Data in recent weeks are incomplete. Only 60% of death records are submitted to NCHS within 10 days of the date of death, and completeness varies by jurisdiction.	United States	3339
25-44 years	39	2020	2020	Data in recent weeks are incomplete. Only 60% of death records are submitted to NCHS within 10 days of the date of death, and completeness varies by jurisdiction.	United States	3420
25-44 years	40	2020	2020	Data in recent weeks are incomplete. Only 60% of death records are submitted to NCHS within 10 days of the date of death, and completeness varies by jurisdiction.	United States	3343
25-44 years	41	2020	2020	Data in recent weeks are incomplete. Only 60% of death records are submitted to NCHS within 10 days of the date of death, and completeness varies by jurisdiction.	United States	3501
25-44 years	42	2020	2020	Data in recent weeks are incomplete. Only 60% of death records are submitted to NCHS within 10 days of the date of death, and completeness varies by jurisdiction.	United States	3295
25-44 years	43	2020	2020	Data in recent weeks are incomplete. Only 60% of death records are submitted to NCHS within 10 days of the date of death, and completeness varies by jurisdiction.	United States	3261
25-44 years	44	2020	2020	Data in recent weeks are incomplete. Only 60% of death records are submitted to NCHS within 10 days of the date of death, and completeness varies by jurisdiction.	United States	3389
25-44 years	45	2020	2020	Data in recent weeks are incomplete. Only 60% of death records are submitted to NCHS within 10 days of the date of death, and completeness varies by jurisdiction.	United States	3639
25-44 years	46	2020	2020	Data in recent weeks are incomplete. Only 60% of death records are submitted to NCHS within 10 days of the date of death, and completeness varies by jurisdiction.	United States	3431
25-44 years	47	2020	2020	Data in recent weeks are incomplete. Only 60% of death records are submitted to NCHS within 10 days of the date of death, and completeness varies by jurisdiction.	United States	3549
25-44 years	48	2020	2020	Data in recent weeks are incomplete. Only 60% of death records are submitted to NCHS within 10 days of the date of death, and completeness varies by jurisdiction.	United States	3588
25-44 years	49	2020	2020	Data in recent weeks are incomplete. Only 60% of death records are submitted to NCHS within 10 days of the date of death, and completeness varies by jurisdiction.	United States	3533
25-44 years	50	2020	2020	Data in recent weeks are incomplete. Only 60% of death records are submitted to NCHS within 10 days of the date of death, and completeness varies by jurisdiction.	United States	3636
25-44 years	51	2020	2020	Data in recent weeks are incomplete. Only 60% of death records are submitted to NCHS within 10 days of the date of death, and completeness varies by jurisdiction.	United States	3683
25-44 years	52	2020	2020	Data in recent weeks are incomplete. Only 60% of death records are submitted to NCHS within 10 days of the date of death, and completeness varies by jurisdiction.	United States	3723
25-44 years	53	2020	2020	Data in recent weeks are incomplete. Only 60% of death records are submitted to NCHS within 10 days of the date of death, and completeness varies by jurisdiction.	United States	4008
25-44 years	1	2021	2021	Data in recent weeks are incomplete. Only 60% of death records are submitted to NCHS within 10 days of the date of death, and completeness varies by jurisdiction.	United States	3960
25-44 years	2	2021	2021	Data in recent weeks are incomplete. Only 60% of death records are submitted to NCHS within 10 days of the date of death, and completeness varies by jurisdiction.	United States	3959
25-44 years	3	2021	2021	Data in recent weeks are incomplete. Only 60% of death records are submitted to NCHS within 10 days of the date of death, and completeness varies by jurisdiction.	United States	3765
25-44 years	4	2021	2021	Data in recent weeks are incomplete. Only 60% of death records are submitted to NCHS within 10 days of the date of death, and completeness varies by jurisdiction.	United States	3587
25-44 years	5	2021	2021	Data in recent weeks are incomplete. Only 60% of death records are submitted to NCHS within 10 days of the date of death, and completeness varies by jurisdiction.	United States	3699
25-44 years	6	2021	2021	Data in recent weeks are incomplete. Only 60% of death records are submitted to NCHS within 10 days of the date of death, and completeness varies by jurisdiction.	United States	3533
25-44 years	7	2021	2021	Data in recent weeks are incomplete. Only 60% of death records are submitted to NCHS within 10 days of the date of death, and completeness varies by jurisdiction.	United States	3271
25-44 years	8	2021	2021	Data in recent weeks are incomplete. Only 60% of death records are submitted to NCHS within 10 days of the date of death, and completeness varies by jurisdiction.	United States	3363
25-44 years	9	2021	2021	Data in recent weeks are incomplete. Only 60% of death records are submitted to NCHS within 10 days of the date of death, and completeness varies by jurisdiction.	United States	3326
25-44 years	10	2021	2021	Data in recent weeks are incomplete. Only 60% of death records are submitted to NCHS within 10 days of the date of death, and completeness varies by jurisdiction.	United States	3248
25-44 years	11	2021	2021	Data in recent weeks are incomplete. Only 60% of death records are submitted to NCHS within 10 days of the date of death, and completeness varies by jurisdiction.	United States	3381
25-44 years	12	2021	2021	Data in recent weeks are incomplete. Only 60% of death records are submitted to NCHS within 10 days of the date of death, and completeness varies by jurisdiction.	United States	3326
25-44 years	13	2021	2021	Data in recent weeks are incomplete. Only 60% of death records are submitted to NCHS within 10 days of the date of death, and completeness varies by jurisdiction.	United States	3326
25-44 years	14	2021	2021	Data in recent weeks are incomplete. Only 60% of death records are submitted to NCHS within 10 days of the date of death, and completeness varies by jurisdiction.	United States	3265
25-44 years	15	2021	2021	Data in recent weeks are incomplete. Only 60% of death records are submitted to NCHS within 10 days of the date of death, and completeness varies by jurisdiction.	United States	2993
25-44 years	16	2021	2021	Data in recent weeks are incomplete. Only 60% of death records are submitted to NCHS within 10 days of the date of death, and completeness varies by jurisdiction.	United States	2772
25-44 years	17	2021	2021	Data in recent weeks are incomplete. Only 60% of death records are submitted to NCHS within 10 days of the date of death, and completeness varies by jurisdiction.	United States	2309
45-64 years	1	2015-2019	2019		United States	11126
45-64 years	2	2015-2019	2019		United States	10955
45-64 years	3	2015-2019	2019		United States	10740
45-64 years	4	2015-2019	2019		United States	10862
45-64 years	5	2015-2019	2019		United States	10982
45-64 years	6	2015-2019	2019		United States	10920
45-64 years	7	2015-2019	2019		United States	10849
45-64 years	8	2015-2019	2019		United States	10881
45-64 years	9	2015-2019	2019		United States	10886
45-64 years	10	2015-2019	2019		United States	10945
45-64 years	11	2015-2019	2019		United States	10741
45-64 years	12	2015-2019	2019		United States	10651
45-64 years	13	2015-2019	2019		United States	10381
45-64 years	14	2015-2019	2019		United States	10574
45-64 years	15	2015-2019	2019		United States	10290
45-64 years	16	2015-2019	2019		United States	10265
45-64 years	17	2015-2019	2019		United States	10155
45-64 years	18	2015-2019	2019		United States	10113
45-64 years	19	2015-2019	2019		United States	10272
45-64 years	20	2015-2019	2019		United States	10090
45-64 years	21	2015-2019	2019		United States	10059
45-64 years	22	2015-2019	2019		United States	10111
45-64 years	23	2015-2019	2019		United States	10274
45-64 years	24	2015-2019	2019		United States	9930
45-64 years	25	2015-2019	2019		United States	9957
45-64 years	26	2015-2019	2019		United States	9959
45-64 years	27	2015-2019	2019		United States	10241
45-64 years	28	2015-2019	2019		United States	10128
45-64 years	29	2015-2019	2019		United States	10050
45-64 years	30	2015-2019	2019		United States	9977
45-64 years	31	2015-2019	2019		United States	9815
45-64 years	32	2015-2019	2019		United States	9885
45-64 years	33	2015-2019	2019		United States	9647
45-64 years	34	2015-2019	2019		United States	9772
45-64 years	35	2015-2019	2019		United States	9831
45-64 years	36	2015-2019	2019		United States	10007
45-64 years	37	2015-2019	2019		United States	9758
45-64 years	38	2015-2019	2019		United States	9800
45-64 years	39	2015-2019	2019		United States	9949
45-64 years	40	2015-2019	2019		United States	9995
45-64 years	41	2015-2019	2019		United States	9938
45-64 years	42	2015-2019	2019		United States	10127
45-64 years	43	2015-2019	2019		United States	9934
45-64 years	44	2015-2019	2019		United States	10024
45-64 years	45	2015-2019	2019		United States	10520
45-64 years	46	2015-2019	2019		United States	10394
45-64 years	47	2015-2019	2019		United States	10342
45-64 years	48	2015-2019	2019		United States	10280
45-64 years	49	2015-2019	2019		United States	10724
45-64 years	50	2015-2019	2019		United States	10629
45-64 years	51	2015-2019	2019		United States	10507
45-64 years	52	2015-2019	2019		United States	10750
45-64 years	1	2015-2019	2018		United States	12346
45-64 years	2	2015-2019	2018		United States	12380
45-64 years	3	2015-2019	2018		United States	11585
45-64 years	4	2015-2019	2018		United States	11344
45-64 years	5	2015-2019	2018		United States	11097
45-64 years	6	2015-2019	2018		United States	11309
45-64 years	7	2015-2019	2018		United States	11054
45-64 years	8	2015-2019	2018		United States	10678
45-64 years	9	2015-2019	2018		United States	10745
45-64 years	10	2015-2019	2018		United States	10913
45-64 years	11	2015-2019	2018		United States	10668
45-64 years	12	2015-2019	2018		United States	10498
45-64 years	13	2015-2019	2018		United States	10254
45-64 years	14	2015-2019	2018		United States	10577
45-64 years	15	2015-2019	2018		United States	10454
45-64 years	16	2015-2019	2018		United States	10216
45-64 years	17	2015-2019	2018		United States	9936
45-64 years	18	2015-2019	2018		United States	10352
45-64 years	19	2015-2019	2018		United States	10136
45-64 years	20	2015-2019	2018		United States	9776
45-64 years	21	2015-2019	2018		United States	9932
45-64 years	22	2015-2019	2018		United States	9985
45-64 years	23	2015-2019	2018		United States	10406
45-64 years	24	2015-2019	2018		United States	10131
45-64 years	25	2015-2019	2018		United States	10035
45-64 years	26	2015-2019	2018		United States	9969
45-64 years	27	2015-2019	2018		United States	10298
45-64 years	28	2015-2019	2018		United States	10227
45-64 years	29	2015-2019	2018		United States	10047
45-64 years	30	2015-2019	2018		United States	9884
45-64 years	31	2015-2019	2018		United States	10168
45-64 years	32	2015-2019	2018		United States	10340
45-64 years	33	2015-2019	2018		United States	9883
45-64 years	34	2015-2019	2018		United States	9900
45-64 years	35	2015-2019	2018		United States	9790
45-64 years	36	2015-2019	2018		United States	9971
45-64 years	37	2015-2019	2018		United States	10053
45-64 years	38	2015-2019	2018		United States	9913
45-64 years	39	2015-2019	2018		United States	9623
45-64 years	40	2015-2019	2018		United States	10033
45-64 years	41	2015-2019	2018		United States	10089
45-64 years	42	2015-2019	2018		United States	10027
45-64 years	43	2015-2019	2018		United States	10194
45-64 years	44	2015-2019	2018		United States	10014
45-64 years	45	2015-2019	2018		United States	10217
45-64 years	46	2015-2019	2018		United States	10417
45-64 years	47	2015-2019	2018		United States	10322
45-64 years	48	2015-2019	2018		United States	10181
45-64 years	49	2015-2019	2018		United States	10560
45-64 years	50	2015-2019	2018		United States	10671
45-64 years	51	2015-2019	2018		United States	10578
45-64 years	52	2015-2019	2018		United States	10551
45-64 years	1	2015-2019	2017		United States	11340
45-64 years	2	2015-2019	2017		United States	11433
45-64 years	3	2015-2019	2017		United States	10893
45-64 years	4	2015-2019	2017		United States	10628
45-64 years	5	2015-2019	2017		United States	10906
45-64 years	6	2015-2019	2017		United States	11142
45-64 years	7	2015-2019	2017		United States	10966
45-64 years	8	2015-2019	2017		United States	10924
45-64 years	9	2015-2019	2017		United States	10901
45-64 years	10	2015-2019	2017		United States	10827
45-64 years	11	2015-2019	2017		United States	10835
45-64 years	12	2015-2019	2017		United States	10548
45-64 years	13	2015-2019	2017		United States	10590
45-64 years	14	2015-2019	2017		United States	10702
45-64 years	15	2015-2019	2017		United States	10526
45-64 years	16	2015-2019	2017		United States	10234
45-64 years	17	2015-2019	2017		United States	10253
45-64 years	18	2015-2019	2017		United States	10295
45-64 years	19	2015-2019	2017		United States	10251
45-64 years	20	2015-2019	2017		United States	10429
45-64 years	21	2015-2019	2017		United States	9912
45-64 years	22	2015-2019	2017		United States	10074
45-64 years	23	2015-2019	2017		United States	10212
45-64 years	24	2015-2019	2017		United States	10220
45-64 years	25	2015-2019	2017		United States	10297
45-64 years	26	2015-2019	2017		United States	10221
45-64 years	27	2015-2019	2017		United States	10534
45-64 years	28	2015-2019	2017		United States	10016
45-64 years	29	2015-2019	2017		United States	9981
45-64 years	30	2015-2019	2017		United States	9699
45-64 years	31	2015-2019	2017		United States	9985
45-64 years	32	2015-2019	2017		United States	10072
45-64 years	33	2015-2019	2017		United States	10008
45-64 years	34	2015-2019	2017		United States	9917
45-64 years	35	2015-2019	2017		United States	10079
45-64 years	36	2015-2019	2017		United States	10245
45-64 years	37	2015-2019	2017		United States	10136
45-64 years	38	2015-2019	2017		United States	10085
45-64 years	39	2015-2019	2017		United States	10024
45-64 years	40	2015-2019	2017		United States	10292
45-64 years	41	2015-2019	2017		United States	10145
45-64 years	42	2015-2019	2017		United States	10234
45-64 years	43	2015-2019	2017		United States	9981
45-64 years	44	2015-2019	2017		United States	10316
45-64 years	45	2015-2019	2017		United States	10244
45-64 years	46	2015-2019	2017		United States	10270
45-64 years	47	2015-2019	2017		United States	10266
45-64 years	48	2015-2019	2017		United States	10540
45-64 years	49	2015-2019	2017		United States	10595
45-64 years	50	2015-2019	2017		United States	10996
45-64 years	51	2015-2019	2017		United States	11062
45-64 years	52	2015-2019	2017		United States	11429
45-64 years	1	2015-2019	2016		United States	10913
45-64 years	2	2015-2019	2016		United States	10617
45-64 years	3	2015-2019	2016		United States	10689
45-64 years	4	2015-2019	2016		United States	10645
45-64 years	5	2015-2019	2016		United States	10714
45-64 years	6	2015-2019	2016		United States	10846
45-64 years	7	2015-2019	2016		United States	10802
45-64 years	8	2015-2019	2016		United States	10621
45-64 years	9	2015-2019	2016		United States	11073
45-64 years	10	2015-2019	2016		United States	11115
45-64 years	11	2015-2019	2016		United States	11018
45-64 years	12	2015-2019	2016		United States	10757
45-64 years	13	2015-2019	2016		United States	10665
45-64 years	14	2015-2019	2016		United States	10750
45-64 years	15	2015-2019	2016		United States	10613
45-64 years	16	2015-2019	2016		United States	10376
45-64 years	17	2015-2019	2016		United States	10057
45-64 years	18	2015-2019	2016		United States	10198
45-64 years	19	2015-2019	2016		United States	10120
45-64 years	20	2015-2019	2016		United States	10014
45-64 years	21	2015-2019	2016		United States	9891
45-64 years	22	2015-2019	2016		United States	10181
45-64 years	23	2015-2019	2016		United States	10003
45-64 years	24	2015-2019	2016		United States	9936
45-64 years	25	2015-2019	2016		United States	9948
45-64 years	26	2015-2019	2016		United States	10007
45-64 years	27	2015-2019	2016		United States	10207
45-64 years	28	2015-2019	2016		United States	9944
45-64 years	29	2015-2019	2016		United States	9989
45-64 years	30	2015-2019	2016		United States	10141
45-64 years	31	2015-2019	2016		United States	10093
45-64 years	32	2015-2019	2016		United States	10101
45-64 years	33	2015-2019	2016		United States	9875
45-64 years	34	2015-2019	2016		United States	9829
45-64 years	35	2015-2019	2016		United States	9924
45-64 years	36	2015-2019	2016		United States	10280
45-64 years	37	2015-2019	2016		United States	9914
45-64 years	38	2015-2019	2016		United States	9873
45-64 years	39	2015-2019	2016		United States	10023
45-64 years	40	2015-2019	2016		United States	10399
45-64 years	41	2015-2019	2016		United States	10232
45-64 years	42	2015-2019	2016		United States	10008
45-64 years	43	2015-2019	2016		United States	10056
45-64 years	44	2015-2019	2016		United States	10050
45-64 years	45	2015-2019	2016		United States	10338
45-64 years	46	2015-2019	2016		United States	10407
45-64 years	47	2015-2019	2016		United States	10331
45-64 years	48	2015-2019	2016		United States	10619
45-64 years	49	2015-2019	2016		United States	10620
45-64 years	50	2015-2019	2016		United States	10776
45-64 years	51	2015-2019	2016		United States	10841
45-64 years	52	2015-2019	2016		United States	10943
45-64 years	1	2015-2019	2015		United States	11367
45-64 years	2	2015-2019	2015		United States	11248
45-64 years	3	2015-2019	2015		United States	10757
45-64 years	4	2015-2019	2015		United States	10581
45-64 years	5	2015-2019	2015		United States	10877
45-64 years	6	2015-2019	2015		United States	10459
45-64 years	7	2015-2019	2015		United States	10764
45-64 years	8	2015-2019	2015		United States	10529
45-64 years	9	2015-2019	2015		United States	10832
45-64 years	10	2015-2019	2015		United States	10706
45-64 years	11	2015-2019	2015		United States	10514
45-64 years	12	2015-2019	2015		United States	10215
45-64 years	13	2015-2019	2015		United States	10303
45-64 years	14	2015-2019	2015		United States	10432
45-64 years	15	2015-2019	2015		United States	10158
45-64 years	16	2015-2019	2015		United States	10029
45-64 years	17	2015-2019	2015		United States	10101
45-64 years	18	2015-2019	2015		United States	10246
45-64 years	19	2015-2019	2015		United States	10269
45-64 years	20	2015-2019	2015		United States	9811
45-64 years	21	2015-2019	2015		United States	9962
45-64 years	22	2015-2019	2015		United States	9910
45-64 years	23	2015-2019	2015		United States	10015
45-64 years	24	2015-2019	2015		United States	10090
45-64 years	25	2015-2019	2015		United States	10064
45-64 years	26	2015-2019	2015		United States	10004
45-64 years	27	2015-2019	2015		United States	9961
45-64 years	28	2015-2019	2015		United States	9941
45-64 years	29	2015-2019	2015		United States	9800
45-64 years	30	2015-2019	2015		United States	9900
45-64 years	31	2015-2019	2015		United States	9919
45-64 years	32	2015-2019	2015		United States	9797
45-64 years	33	2015-2019	2015		United States	9928
45-64 years	34	2015-2019	2015		United States	9821
45-64 years	35	2015-2019	2015		United States	9994
45-64 years	36	2015-2019	2015		United States	9815
45-64 years	37	2015-2019	2015		United States	9885
45-64 years	38	2015-2019	2015		United States	9877
45-64 years	39	2015-2019	2015		United States	9861
45-64 years	40	2015-2019	2015		United States	10211
45-64 years	41	2015-2019	2015		United States	9874
45-64 years	42	2015-2019	2015		United States	9982
45-64 years	43	2015-2019	2015		United States	10080
45-64 years	44	2015-2019	2015		United States	10076
45-64 years	45	2015-2019	2015		United States	10214
45-64 years	46	2015-2019	2015		United States	10067
45-64 years	47	2015-2019	2015		United States	10065
45-64 years	48	2015-2019	2015		United States	10324
45-64 years	49	2015-2019	2015		United States	10464
45-64 years	50	2015-2019	2015		United States	10120
45-64 years	51	2015-2019	2015		United States	10420
45-64 years	52	2015-2019	2015		United States	10286
45-64 years	1	2020	2020		United States	11221
45-64 years	2	2020	2020		United States	11124
45-64 years	3	2020	2020		United States	10957
45-64 years	4	2020	2020		United States	10877
45-64 years	5	2020	2020	Data in recent weeks are incomplete. Only 60% of death records are submitted to NCHS within 10 days of the date of death, and completeness varies by jurisdiction.	United States	10828
45-64 years	6	2020	2020	Data in recent weeks are incomplete. Only 60% of death records are submitted to NCHS within 10 days of the date of death, and completeness varies by jurisdiction.	United States	11079
45-64 years	7	2020	2020	Data in recent weeks are incomplete. Only 60% of death records are submitted to NCHS within 10 days of the date of death, and completeness varies by jurisdiction.	United States	10835
45-64 years	8	2020	2020	Data in recent weeks are incomplete. Only 60% of death records are submitted to NCHS within 10 days of the date of death, and completeness varies by jurisdiction.	United States	10876
45-64 years	9	2020	2020	Data in recent weeks are incomplete. Only 60% of death records are submitted to NCHS within 10 days of the date of death, and completeness varies by jurisdiction.	United States	11002
45-64 years	10	2020	2020	Data in recent weeks are incomplete. Only 60% of death records are submitted to NCHS within 10 days of the date of death, and completeness varies by jurisdiction.	United States	11059
45-64 years	11	2020	2020	Data in recent weeks are incomplete. Only 60% of death records are submitted to NCHS within 10 days of the date of death, and completeness varies by jurisdiction.	United States	10798
45-64 years	12	2020	2020	Data in recent weeks are incomplete. Only 60% of death records are submitted to NCHS within 10 days of the date of death, and completeness varies by jurisdiction.	United States	10903
45-64 years	13	2020	2020	Data in recent weeks are incomplete. Only 60% of death records are submitted to NCHS within 10 days of the date of death, and completeness varies by jurisdiction.	United States	11580
45-64 years	14	2020	2020	Data in recent weeks are incomplete. Only 60% of death records are submitted to NCHS within 10 days of the date of death, and completeness varies by jurisdiction.	United States	13603
45-64 years	15	2020	2020	Data in recent weeks are incomplete. Only 60% of death records are submitted to NCHS within 10 days of the date of death, and completeness varies by jurisdiction.	United States	14409
45-64 years	16	2020	2020	Data in recent weeks are incomplete. Only 60% of death records are submitted to NCHS within 10 days of the date of death, and completeness varies by jurisdiction.	United States	13620
45-64 years	17	2020	2020	Data in recent weeks are incomplete. Only 60% of death records are submitted to NCHS within 10 days of the date of death, and completeness varies by jurisdiction.	United States	13272
45-64 years	18	2020	2020	Data in recent weeks are incomplete. Only 60% of death records are submitted to NCHS within 10 days of the date of death, and completeness varies by jurisdiction.	United States	12455
45-64 years	19	2020	2020	Data in recent weeks are incomplete. Only 60% of death records are submitted to NCHS within 10 days of the date of death, and completeness varies by jurisdiction.	United States	12637
45-64 years	20	2020	2020	Data in recent weeks are incomplete. Only 60% of death records are submitted to NCHS within 10 days of the date of death, and completeness varies by jurisdiction.	United States	12034
45-64 years	21	2020	2020	Data in recent weeks are incomplete. Only 60% of death records are submitted to NCHS within 10 days of the date of death, and completeness varies by jurisdiction.	United States	11864
45-64 years	22	2020	2020	Data in recent weeks are incomplete. Only 60% of death records are submitted to NCHS within 10 days of the date of death, and completeness varies by jurisdiction.	United States	11391
45-64 years	23	2020	2020	Data in recent weeks are incomplete. Only 60% of death records are submitted to NCHS within 10 days of the date of death, and completeness varies by jurisdiction.	United States	11673
45-64 years	24	2020	2020	Data in recent weeks are incomplete. Only 60% of death records are submitted to NCHS within 10 days of the date of death, and completeness varies by jurisdiction.	United States	11529
45-64 years	25	2020	2020	Data in recent weeks are incomplete. Only 60% of death records are submitted to NCHS within 10 days of the date of death, and completeness varies by jurisdiction.	United States	11439
45-64 years	26	2020	2020	Data in recent weeks are incomplete. Only 60% of death records are submitted to NCHS within 10 days of the date of death, and completeness varies by jurisdiction.	United States	11482
45-64 years	27	2020	2020	Data in recent weeks are incomplete. Only 60% of death records are submitted to NCHS within 10 days of the date of death, and completeness varies by jurisdiction.	United States	12067
45-64 years	28	2020	2020	Data in recent weeks are incomplete. Only 60% of death records are submitted to NCHS within 10 days of the date of death, and completeness varies by jurisdiction.	United States	12554
45-64 years	29	2020	2020	Data in recent weeks are incomplete. Only 60% of death records are submitted to NCHS within 10 days of the date of death, and completeness varies by jurisdiction.	United States	12440
45-64 years	30	2020	2020	Data in recent weeks are incomplete. Only 60% of death records are submitted to NCHS within 10 days of the date of death, and completeness varies by jurisdiction.	United States	12596
45-64 years	31	2020	2020	Data in recent weeks are incomplete. Only 60% of death records are submitted to NCHS within 10 days of the date of death, and completeness varies by jurisdiction.	United States	12632
45-64 years	32	2020	2020	Data in recent weeks are incomplete. Only 60% of death records are submitted to NCHS within 10 days of the date of death, and completeness varies by jurisdiction.	United States	12711
45-64 years	33	2020	2020	Data in recent weeks are incomplete. Only 60% of death records are submitted to NCHS within 10 days of the date of death, and completeness varies by jurisdiction.	United States	12388
45-64 years	34	2020	2020	Data in recent weeks are incomplete. Only 60% of death records are submitted to NCHS within 10 days of the date of death, and completeness varies by jurisdiction.	United States	12054
45-64 years	35	2020	2020	Data in recent weeks are incomplete. Only 60% of death records are submitted to NCHS within 10 days of the date of death, and completeness varies by jurisdiction.	United States	11801
45-64 years	36	2020	2020	Data in recent weeks are incomplete. Only 60% of death records are submitted to NCHS within 10 days of the date of death, and completeness varies by jurisdiction.	United States	11744
45-64 years	37	2020	2020	Data in recent weeks are incomplete. Only 60% of death records are submitted to NCHS within 10 days of the date of death, and completeness varies by jurisdiction.	United States	11673
45-64 years	38	2020	2020	Data in recent weeks are incomplete. Only 60% of death records are submitted to NCHS within 10 days of the date of death, and completeness varies by jurisdiction.	United States	11378
45-64 years	39	2020	2020	Data in recent weeks are incomplete. Only 60% of death records are submitted to NCHS within 10 days of the date of death, and completeness varies by jurisdiction.	United States	11418
45-64 years	40	2020	2020	Data in recent weeks are incomplete. Only 60% of death records are submitted to NCHS within 10 days of the date of death, and completeness varies by jurisdiction.	United States	11275
45-64 years	41	2020	2020	Data in recent weeks are incomplete. Only 60% of death records are submitted to NCHS within 10 days of the date of death, and completeness varies by jurisdiction.	United States	11785
45-64 years	42	2020	2020	Data in recent weeks are incomplete. Only 60% of death records are submitted to NCHS within 10 days of the date of death, and completeness varies by jurisdiction.	United States	11294
45-64 years	43	2020	2020	Data in recent weeks are incomplete. Only 60% of death records are submitted to NCHS within 10 days of the date of death, and completeness varies by jurisdiction.	United States	11591
45-64 years	44	2020	2020	Data in recent weeks are incomplete. Only 60% of death records are submitted to NCHS within 10 days of the date of death, and completeness varies by jurisdiction.	United States	11620
45-64 years	45	2020	2020	Data in recent weeks are incomplete. Only 60% of death records are submitted to NCHS within 10 days of the date of death, and completeness varies by jurisdiction.	United States	12217
45-64 years	46	2020	2020	Data in recent weeks are incomplete. Only 60% of death records are submitted to NCHS within 10 days of the date of death, and completeness varies by jurisdiction.	United States	12472
45-64 years	47	2020	2020	Data in recent weeks are incomplete. Only 60% of death records are submitted to NCHS within 10 days of the date of death, and completeness varies by jurisdiction.	United States	12731
45-64 years	48	2020	2020	Data in recent weeks are incomplete. Only 60% of death records are submitted to NCHS within 10 days of the date of death, and completeness varies by jurisdiction.	United States	12810
45-64 years	49	2020	2020	Data in recent weeks are incomplete. Only 60% of death records are submitted to NCHS within 10 days of the date of death, and completeness varies by jurisdiction.	United States	13609
45-64 years	50	2020	2020	Data in recent weeks are incomplete. Only 60% of death records are submitted to NCHS within 10 days of the date of death, and completeness varies by jurisdiction.	United States	14493
45-64 years	51	2020	2020	Data in recent weeks are incomplete. Only 60% of death records are submitted to NCHS within 10 days of the date of death, and completeness varies by jurisdiction.	United States	14588
45-64 years	52	2020	2020	Data in recent weeks are incomplete. Only 60% of death records are submitted to NCHS within 10 days of the date of death, and completeness varies by jurisdiction.	United States	15211
45-64 years	53	2020	2020	Data in recent weeks are incomplete. Only 60% of death records are submitted to NCHS within 10 days of the date of death, and completeness varies by jurisdiction.	United States	15346
45-64 years	1	2021	2021	Data in recent weeks are incomplete. Only 60% of death records are submitted to NCHS within 10 days of the date of death, and completeness varies by jurisdiction.	United States	15484
45-64 years	2	2021	2021	Data in recent weeks are incomplete. Only 60% of death records are submitted to NCHS within 10 days of the date of death, and completeness varies by jurisdiction.	United States	15483
45-64 years	3	2021	2021	Data in recent weeks are incomplete. Only 60% of death records are submitted to NCHS within 10 days of the date of death, and completeness varies by jurisdiction.	United States	14906
45-64 years	4	2021	2021	Data in recent weeks are incomplete. Only 60% of death records are submitted to NCHS within 10 days of the date of death, and completeness varies by jurisdiction.	United States	14413
45-64 years	5	2021	2021	Data in recent weeks are incomplete. Only 60% of death records are submitted to NCHS within 10 days of the date of death, and completeness varies by jurisdiction.	United States	13814
45-64 years	6	2021	2021	Data in recent weeks are incomplete. Only 60% of death records are submitted to NCHS within 10 days of the date of death, and completeness varies by jurisdiction.	United States	13386
45-64 years	7	2021	2021	Data in recent weeks are incomplete. Only 60% of death records are submitted to NCHS within 10 days of the date of death, and completeness varies by jurisdiction.	United States	12992
45-64 years	8	2021	2021	Data in recent weeks are incomplete. Only 60% of death records are submitted to NCHS within 10 days of the date of death, and completeness varies by jurisdiction.	United States	12366
45-64 years	9	2021	2021	Data in recent weeks are incomplete. Only 60% of death records are submitted to NCHS within 10 days of the date of death, and completeness varies by jurisdiction.	United States	11982
45-64 years	10	2021	2021	Data in recent weeks are incomplete. Only 60% of death records are submitted to NCHS within 10 days of the date of death, and completeness varies by jurisdiction.	United States	11533
45-64 years	11	2021	2021	Data in recent weeks are incomplete. Only 60% of death records are submitted to NCHS within 10 days of the date of death, and completeness varies by jurisdiction.	United States	11215
45-64 years	12	2021	2021	Data in recent weeks are incomplete. Only 60% of death records are submitted to NCHS within 10 days of the date of death, and completeness varies by jurisdiction.	United States	11457
45-64 years	13	2021	2021	Data in recent weeks are incomplete. Only 60% of death records are submitted to NCHS within 10 days of the date of death, and completeness varies by jurisdiction.	United States	10732
45-64 years	14	2021	2021	Data in recent weeks are incomplete. Only 60% of death records are submitted to NCHS within 10 days of the date of death, and completeness varies by jurisdiction.	United States	11301
45-64 years	15	2021	2021	Data in recent weeks are incomplete. Only 60% of death records are submitted to NCHS within 10 days of the date of death, and completeness varies by jurisdiction.	United States	10666
45-64 years	16	2021	2021	Data in recent weeks are incomplete. Only 60% of death records are submitted to NCHS within 10 days of the date of death, and completeness varies by jurisdiction.	United States	9905
45-64 years	17	2021	2021	Data in recent weeks are incomplete. Only 60% of death records are submitted to NCHS within 10 days of the date of death, and completeness varies by jurisdiction.	United States	8493
65-74 years	1	2015-2019	2019		United States	11231
65-74 years	2	2015-2019	2019		United States	11372
65-74 years	3	2015-2019	2019		United States	11312
65-74 years	4	2015-2019	2019		United States	11216
65-74 years	5	2015-2019	2019		United States	11204
65-74 years	6	2015-2019	2019		United States	11471
65-74 years	7	2015-2019	2019		United States	11319
65-74 years	8	2015-2019	2019		United States	11269
65-74 years	9	2015-2019	2019		United States	11423
65-74 years	10	2015-2019	2019		United States	11533
65-74 years	11	2015-2019	2019		United States	11348
65-74 years	12	2015-2019	2019		United States	11041
65-74 years	13	2015-2019	2019		United States	10907
65-74 years	14	2015-2019	2019		United States	10921
65-74 years	15	2015-2019	2019		United States	10805
65-74 years	16	2015-2019	2019		United States	10511
65-74 years	17	2015-2019	2019		United States	10538
65-74 years	18	2015-2019	2019		United States	10652
65-74 years	19	2015-2019	2019		United States	10403
65-74 years	20	2015-2019	2019		United States	10417
65-74 years	21	2015-2019	2019		United States	10549
65-74 years	22	2015-2019	2019		United States	10206
65-74 years	23	2015-2019	2019		United States	10360
65-74 years	24	2015-2019	2019		United States	10389
65-74 years	25	2015-2019	2019		United States	10315
65-74 years	26	2015-2019	2019		United States	10199
65-74 years	27	2015-2019	2019		United States	10149
65-74 years	28	2015-2019	2019		United States	10109
65-74 years	29	2015-2019	2019		United States	10198
65-74 years	30	2015-2019	2019		United States	10049
65-74 years	31	2015-2019	2019		United States	10101
65-74 years	32	2015-2019	2019		United States	10066
65-74 years	33	2015-2019	2019		United States	10174
65-74 years	34	2015-2019	2019		United States	10011
65-74 years	35	2015-2019	2019		United States	10163
65-74 years	36	2015-2019	2019		United States	9970
65-74 years	37	2015-2019	2019		United States	10145
65-74 years	38	2015-2019	2019		United States	9989
65-74 years	39	2015-2019	2019		United States	10432
65-74 years	40	2015-2019	2019		United States	10205
65-74 years	41	2015-2019	2019		United States	10405
65-74 years	42	2015-2019	2019		United States	10706
65-74 years	43	2015-2019	2019		United States	10621
65-74 years	44	2015-2019	2019		United States	10468
65-74 years	45	2015-2019	2019		United States	11028
65-74 years	46	2015-2019	2019		United States	10906
65-74 years	47	2015-2019	2019		United States	11162
65-74 years	48	2015-2019	2019		United States	10765
65-74 years	49	2015-2019	2019		United States	11098
65-74 years	50	2015-2019	2019		United States	11021
65-74 years	51	2015-2019	2019		United States	11206
65-74 years	52	2015-2019	2019		United States	11293
65-74 years	1	2015-2019	2018		United States	12292
65-74 years	2	2015-2019	2018		United States	12613
65-74 years	3	2015-2019	2018		United States	12135
65-74 years	4	2015-2019	2018		United States	11526
65-74 years	5	2015-2019	2018		United States	11579
65-74 years	6	2015-2019	2018		United States	11493
65-74 years	7	2015-2019	2018		United States	11353
65-74 years	8	2015-2019	2018		United States	11003
65-74 years	9	2015-2019	2018		United States	10784
65-74 years	10	2015-2019	2018		United States	10919
65-74 years	11	2015-2019	2018		United States	10739
65-74 years	12	2015-2019	2018		United States	10381
65-74 years	13	2015-2019	2018		United States	10398
65-74 years	14	2015-2019	2018		United States	10656
65-74 years	15	2015-2019	2018		United States	10518
65-74 years	16	2015-2019	2018		United States	10501
65-74 years	17	2015-2019	2018		United States	10380
65-74 years	18	2015-2019	2018		United States	10302
65-74 years	19	2015-2019	2018		United States	10001
65-74 years	20	2015-2019	2018		United States	9838
65-74 years	21	2015-2019	2018		United States	9694
65-74 years	22	2015-2019	2018		United States	9959
65-74 years	23	2015-2019	2018		United States	9985
65-74 years	24	2015-2019	2018		United States	9954
65-74 years	25	2015-2019	2018		United States	9853
65-74 years	26	2015-2019	2018		United States	10003
65-74 years	27	2015-2019	2018		United States	9993
65-74 years	28	2015-2019	2018		United States	9834
65-74 years	29	2015-2019	2018		United States	9669
65-74 years	30	2015-2019	2018		United States	9786
65-74 years	31	2015-2019	2018		United States	9813
65-74 years	32	2015-2019	2018		United States	9741
65-74 years	33	2015-2019	2018		United States	9813
65-74 years	34	2015-2019	2018		United States	9872
65-74 years	35	2015-2019	2018		United States	9903
65-74 years	36	2015-2019	2018		United States	9682
65-74 years	37	2015-2019	2018		United States	9890
65-74 years	38	2015-2019	2018		United States	10067
65-74 years	39	2015-2019	2018		United States	10096
65-74 years	40	2015-2019	2018		United States	10206
65-74 years	41	2015-2019	2018		United States	10080
65-74 years	42	2015-2019	2018		United States	10296
65-74 years	43	2015-2019	2018		United States	10345
65-74 years	44	2015-2019	2018		United States	10273
65-74 years	45	2015-2019	2018		United States	10297
65-74 years	46	2015-2019	2018		United States	10575
65-74 years	47	2015-2019	2018		United States	10595
65-74 years	48	2015-2019	2018		United States	10822
65-74 years	49	2015-2019	2018		United States	10819
65-74 years	50	2015-2019	2018		United States	10746
65-74 years	51	2015-2019	2018		United States	10885
65-74 years	52	2015-2019	2018		United States	10902
65-74 years	1	2015-2019	2017		United States	11095
65-74 years	2	2015-2019	2017		United States	11426
65-74 years	3	2015-2019	2017		United States	10916
65-74 years	4	2015-2019	2017		United States	10790
65-74 years	5	2015-2019	2017		United States	10797
65-74 years	6	2015-2019	2017		United States	11081
65-74 years	7	2015-2019	2017		United States	10783
65-74 years	8	2015-2019	2017		United States	10896
65-74 years	9	2015-2019	2017		United States	10693
65-74 years	10	2015-2019	2017		United States	10671
65-74 years	11	2015-2019	2017		United States	10687
65-74 years	12	2015-2019	2017		United States	10599
65-74 years	13	2015-2019	2017		United States	10501
65-74 years	14	2015-2019	2017		United States	10397
65-74 years	15	2015-2019	2017		United States	10259
65-74 years	16	2015-2019	2017		United States	10060
65-74 years	17	2015-2019	2017		United States	10082
65-74 years	18	2015-2019	2017		United States	10064
65-74 years	19	2015-2019	2017		United States	9994
65-74 years	20	2015-2019	2017		United States	9787
65-74 years	21	2015-2019	2017		United States	9782
65-74 years	22	2015-2019	2017		United States	9560
65-74 years	23	2015-2019	2017		United States	9704
65-74 years	24	2015-2019	2017		United States	9627
65-74 years	25	2015-2019	2017		United States	9856
65-74 years	26	2015-2019	2017		United States	9726
65-74 years	27	2015-2019	2017		United States	9773
65-74 years	28	2015-2019	2017		United States	9542
65-74 years	29	2015-2019	2017		United States	9718
65-74 years	30	2015-2019	2017		United States	9471
65-74 years	31	2015-2019	2017		United States	9561
65-74 years	32	2015-2019	2017		United States	9645
65-74 years	33	2015-2019	2017		United States	9669
65-74 years	34	2015-2019	2017		United States	9285
65-74 years	35	2015-2019	2017		United States	9852
65-74 years	36	2015-2019	2017		United States	9753
65-74 years	37	2015-2019	2017		United States	9941
65-74 years	38	2015-2019	2017		United States	9757
65-74 years	39	2015-2019	2017		United States	9805
65-74 years	40	2015-2019	2017		United States	9786
65-74 years	41	2015-2019	2017		United States	9817
65-74 years	42	2015-2019	2017		United States	10023
65-74 years	43	2015-2019	2017		United States	10029
65-74 years	44	2015-2019	2017		United States	10293
65-74 years	45	2015-2019	2017		United States	10298
65-74 years	46	2015-2019	2017		United States	10218
65-74 years	47	2015-2019	2017		United States	10375
65-74 years	48	2015-2019	2017		United States	10567
65-74 years	49	2015-2019	2017		United States	10662
65-74 years	50	2015-2019	2017		United States	10800
65-74 years	51	2015-2019	2017		United States	11173
65-74 years	52	2015-2019	2017		United States	11762
65-74 years	1	2015-2019	2016		United States	10267
65-74 years	2	2015-2019	2016		United States	10185
65-74 years	3	2015-2019	2016		United States	10112
65-74 years	4	2015-2019	2016		United States	10134
65-74 years	5	2015-2019	2016		United States	10026
65-74 years	6	2015-2019	2016		United States	10326
65-74 years	7	2015-2019	2016		United States	10363
65-74 years	8	2015-2019	2016		United States	10208
65-74 years	9	2015-2019	2016		United States	10401
65-74 years	10	2015-2019	2016		United States	10429
65-74 years	11	2015-2019	2016		United States	10048
65-74 years	12	2015-2019	2016		United States	10275
65-74 years	13	2015-2019	2016		United States	10201
65-74 years	14	2015-2019	2016		United States	10064
65-74 years	15	2015-2019	2016		United States	10167
65-74 years	16	2015-2019	2016		United States	9826
65-74 years	17	2015-2019	2016		United States	9682
65-74 years	18	2015-2019	2016		United States	9693
65-74 years	19	2015-2019	2016		United States	9472
65-74 years	20	2015-2019	2016		United States	9469
65-74 years	21	2015-2019	2016		United States	9421
65-74 years	22	2015-2019	2016		United States	9360
65-74 years	23	2015-2019	2016		United States	9486
65-74 years	24	2015-2019	2016		United States	9514
65-74 years	25	2015-2019	2016		United States	9342
65-74 years	26	2015-2019	2016		United States	9255
65-74 years	27	2015-2019	2016		United States	9363
65-74 years	28	2015-2019	2016		United States	9292
65-74 years	29	2015-2019	2016		United States	9197
65-74 years	30	2015-2019	2016		United States	9484
65-74 years	31	2015-2019	2016		United States	9469
65-74 years	32	2015-2019	2016		United States	9386
65-74 years	33	2015-2019	2016		United States	9514
65-74 years	34	2015-2019	2016		United States	9360
65-74 years	35	2015-2019	2016		United States	9398
65-74 years	36	2015-2019	2016		United States	9305
65-74 years	37	2015-2019	2016		United States	9366
65-74 years	38	2015-2019	2016		United States	9418
65-74 years	39	2015-2019	2016		United States	9283
65-74 years	40	2015-2019	2016		United States	9552
65-74 years	41	2015-2019	2016		United States	9681
65-74 years	42	2015-2019	2016		United States	9582
65-74 years	43	2015-2019	2016		United States	9743
65-74 years	44	2015-2019	2016		United States	9669
65-74 years	45	2015-2019	2016		United States	9750
65-74 years	46	2015-2019	2016		United States	10037
65-74 years	47	2015-2019	2016		United States	9820
65-74 years	48	2015-2019	2016		United States	10224
65-74 years	49	2015-2019	2016		United States	10410
65-74 years	50	2015-2019	2016		United States	10663
65-74 years	51	2015-2019	2016		United States	10647
65-74 years	52	2015-2019	2016		United States	10656
65-74 years	1	2015-2019	2015		United States	10712
65-74 years	2	2015-2019	2015		United States	10552
65-74 years	3	2015-2019	2015		United States	10070
65-74 years	4	2015-2019	2015		United States	10112
65-74 years	5	2015-2019	2015		United States	10080
65-74 years	6	2015-2019	2015		United States	10343
65-74 years	7	2015-2019	2015		United States	9979
65-74 years	8	2015-2019	2015		United States	10073
65-74 years	9	2015-2019	2015		United States	10164
65-74 years	10	2015-2019	2015		United States	9925
65-74 years	11	2015-2019	2015		United States	9937
65-74 years	12	2015-2019	2015		United States	9586
65-74 years	13	2015-2019	2015		United States	9695
65-74 years	14	2015-2019	2015		United States	9798
65-74 years	15	2015-2019	2015		United States	9615
65-74 years	16	2015-2019	2015		United States	9534
65-74 years	17	2015-2019	2015		United States	9257
65-74 years	18	2015-2019	2015		United States	9411
65-74 years	19	2015-2019	2015		United States	9323
65-74 years	20	2015-2019	2015		United States	9036
65-74 years	21	2015-2019	2015		United States	9208
65-74 years	22	2015-2019	2015		United States	8900
65-74 years	23	2015-2019	2015		United States	9156
65-74 years	24	2015-2019	2015		United States	8975
65-74 years	25	2015-2019	2015		United States	9094
65-74 years	26	2015-2019	2015		United States	8997
65-74 years	27	2015-2019	2015		United States	9037
65-74 years	28	2015-2019	2015		United States	9126
65-74 years	29	2015-2019	2015		United States	8908
65-74 years	30	2015-2019	2015		United States	8900
65-74 years	31	2015-2019	2015		United States	8868
65-74 years	32	2015-2019	2015		United States	8781
65-74 years	33	2015-2019	2015		United States	9028
65-74 years	34	2015-2019	2015		United States	8967
65-74 years	35	2015-2019	2015		United States	9002
65-74 years	36	2015-2019	2015		United States	9136
65-74 years	37	2015-2019	2015		United States	9275
65-74 years	38	2015-2019	2015		United States	9118
65-74 years	39	2015-2019	2015		United States	9133
65-74 years	40	2015-2019	2015		United States	9544
65-74 years	41	2015-2019	2015		United States	9295
65-74 years	42	2015-2019	2015		United States	9346
65-74 years	43	2015-2019	2015		United States	9362
65-74 years	44	2015-2019	2015		United States	9562
65-74 years	45	2015-2019	2015		United States	9403
65-74 years	46	2015-2019	2015		United States	9587
65-74 years	47	2015-2019	2015		United States	9527
65-74 years	48	2015-2019	2015		United States	9574
65-74 years	49	2015-2019	2015		United States	10016
65-74 years	50	2015-2019	2015		United States	9634
65-74 years	51	2015-2019	2015		United States	9762
65-74 years	52	2015-2019	2015		United States	9736
65-74 years	1	2020	2020		United States	11788
65-74 years	2	2020	2020		United States	12091
65-74 years	3	2020	2020		United States	11753
65-74 years	4	2020	2020		United States	11795
65-74 years	5	2020	2020	Data in recent weeks are incomplete. Only 60% of death records are submitted to NCHS within 10 days of the date of death, and completeness varies by jurisdiction.	United States	11670
65-74 years	6	2020	2020	Data in recent weeks are incomplete. Only 60% of death records are submitted to NCHS within 10 days of the date of death, and completeness varies by jurisdiction.	United States	11638
65-74 years	7	2020	2020	Data in recent weeks are incomplete. Only 60% of death records are submitted to NCHS within 10 days of the date of death, and completeness varies by jurisdiction.	United States	11632
65-74 years	8	2020	2020	Data in recent weeks are incomplete. Only 60% of death records are submitted to NCHS within 10 days of the date of death, and completeness varies by jurisdiction.	United States	11582
65-74 years	9	2020	2020	Data in recent weeks are incomplete. Only 60% of death records are submitted to NCHS within 10 days of the date of death, and completeness varies by jurisdiction.	United States	11717
65-74 years	10	2020	2020	Data in recent weeks are incomplete. Only 60% of death records are submitted to NCHS within 10 days of the date of death, and completeness varies by jurisdiction.	United States	11800
65-74 years	11	2020	2020	Data in recent weeks are incomplete. Only 60% of death records are submitted to NCHS within 10 days of the date of death, and completeness varies by jurisdiction.	United States	11737
65-74 years	12	2020	2020	Data in recent weeks are incomplete. Only 60% of death records are submitted to NCHS within 10 days of the date of death, and completeness varies by jurisdiction.	United States	11800
65-74 years	13	2020	2020	Data in recent weeks are incomplete. Only 60% of death records are submitted to NCHS within 10 days of the date of death, and completeness varies by jurisdiction.	United States	12242
65-74 years	14	2020	2020	Data in recent weeks are incomplete. Only 60% of death records are submitted to NCHS within 10 days of the date of death, and completeness varies by jurisdiction.	United States	14414
65-74 years	15	2020	2020	Data in recent weeks are incomplete. Only 60% of death records are submitted to NCHS within 10 days of the date of death, and completeness varies by jurisdiction.	United States	15841
65-74 years	16	2020	2020	Data in recent weeks are incomplete. Only 60% of death records are submitted to NCHS within 10 days of the date of death, and completeness varies by jurisdiction.	United States	15040
65-74 years	17	2020	2020	Data in recent weeks are incomplete. Only 60% of death records are submitted to NCHS within 10 days of the date of death, and completeness varies by jurisdiction.	United States	14134
65-74 years	18	2020	2020	Data in recent weeks are incomplete. Only 60% of death records are submitted to NCHS within 10 days of the date of death, and completeness varies by jurisdiction.	United States	13670
65-74 years	19	2020	2020	Data in recent weeks are incomplete. Only 60% of death records are submitted to NCHS within 10 days of the date of death, and completeness varies by jurisdiction.	United States	13075
65-74 years	20	2020	2020	Data in recent weeks are incomplete. Only 60% of death records are submitted to NCHS within 10 days of the date of death, and completeness varies by jurisdiction.	United States	12561
65-74 years	21	2020	2020	Data in recent weeks are incomplete. Only 60% of death records are submitted to NCHS within 10 days of the date of death, and completeness varies by jurisdiction.	United States	12002
65-74 years	22	2020	2020	Data in recent weeks are incomplete. Only 60% of death records are submitted to NCHS within 10 days of the date of death, and completeness varies by jurisdiction.	United States	11779
65-74 years	23	2020	2020	Data in recent weeks are incomplete. Only 60% of death records are submitted to NCHS within 10 days of the date of death, and completeness varies by jurisdiction.	United States	11566
65-74 years	24	2020	2020	Data in recent weeks are incomplete. Only 60% of death records are submitted to NCHS within 10 days of the date of death, and completeness varies by jurisdiction.	United States	11504
65-74 years	25	2020	2020	Data in recent weeks are incomplete. Only 60% of death records are submitted to NCHS within 10 days of the date of death, and completeness varies by jurisdiction.	United States	11532
65-74 years	26	2020	2020	Data in recent weeks are incomplete. Only 60% of death records are submitted to NCHS within 10 days of the date of death, and completeness varies by jurisdiction.	United States	11511
65-74 years	27	2020	2020	Data in recent weeks are incomplete. Only 60% of death records are submitted to NCHS within 10 days of the date of death, and completeness varies by jurisdiction.	United States	11817
65-74 years	28	2020	2020	Data in recent weeks are incomplete. Only 60% of death records are submitted to NCHS within 10 days of the date of death, and completeness varies by jurisdiction.	United States	12547
65-74 years	29	2020	2020	Data in recent weeks are incomplete. Only 60% of death records are submitted to NCHS within 10 days of the date of death, and completeness varies by jurisdiction.	United States	12645
65-74 years	30	2020	2020	Data in recent weeks are incomplete. Only 60% of death records are submitted to NCHS within 10 days of the date of death, and completeness varies by jurisdiction.	United States	13026
65-74 years	31	2020	2020	Data in recent weeks are incomplete. Only 60% of death records are submitted to NCHS within 10 days of the date of death, and completeness varies by jurisdiction.	United States	13078
65-74 years	32	2020	2020	Data in recent weeks are incomplete. Only 60% of death records are submitted to NCHS within 10 days of the date of death, and completeness varies by jurisdiction.	United States	12835
65-74 years	33	2020	2020	Data in recent weeks are incomplete. Only 60% of death records are submitted to NCHS within 10 days of the date of death, and completeness varies by jurisdiction.	United States	12928
65-74 years	34	2020	2020	Data in recent weeks are incomplete. Only 60% of death records are submitted to NCHS within 10 days of the date of death, and completeness varies by jurisdiction.	United States	12744
65-74 years	35	2020	2020	Data in recent weeks are incomplete. Only 60% of death records are submitted to NCHS within 10 days of the date of death, and completeness varies by jurisdiction.	United States	12167
65-74 years	36	2020	2020	Data in recent weeks are incomplete. Only 60% of death records are submitted to NCHS within 10 days of the date of death, and completeness varies by jurisdiction.	United States	12119
65-74 years	37	2020	2020	Data in recent weeks are incomplete. Only 60% of death records are submitted to NCHS within 10 days of the date of death, and completeness varies by jurisdiction.	United States	11870
65-74 years	38	2020	2020	Data in recent weeks are incomplete. Only 60% of death records are submitted to NCHS within 10 days of the date of death, and completeness varies by jurisdiction.	United States	12114
65-74 years	39	2020	2020	Data in recent weeks are incomplete. Only 60% of death records are submitted to NCHS within 10 days of the date of death, and completeness varies by jurisdiction.	United States	12113
65-74 years	40	2020	2020	Data in recent weeks are incomplete. Only 60% of death records are submitted to NCHS within 10 days of the date of death, and completeness varies by jurisdiction.	United States	12118
65-74 years	41	2020	2020	Data in recent weeks are incomplete. Only 60% of death records are submitted to NCHS within 10 days of the date of death, and completeness varies by jurisdiction.	United States	12286
65-74 years	42	2020	2020	Data in recent weeks are incomplete. Only 60% of death records are submitted to NCHS within 10 days of the date of death, and completeness varies by jurisdiction.	United States	12204
65-74 years	43	2020	2020	Data in recent weeks are incomplete. Only 60% of death records are submitted to NCHS within 10 days of the date of death, and completeness varies by jurisdiction.	United States	12263
65-74 years	44	2020	2020	Data in recent weeks are incomplete. Only 60% of death records are submitted to NCHS within 10 days of the date of death, and completeness varies by jurisdiction.	United States	12905
65-74 years	45	2020	2020	Data in recent weeks are incomplete. Only 60% of death records are submitted to NCHS within 10 days of the date of death, and completeness varies by jurisdiction.	United States	13423
65-74 years	46	2020	2020	Data in recent weeks are incomplete. Only 60% of death records are submitted to NCHS within 10 days of the date of death, and completeness varies by jurisdiction.	United States	13758
65-74 years	47	2020	2020	Data in recent weeks are incomplete. Only 60% of death records are submitted to NCHS within 10 days of the date of death, and completeness varies by jurisdiction.	United States	14550
65-74 years	48	2020	2020	Data in recent weeks are incomplete. Only 60% of death records are submitted to NCHS within 10 days of the date of death, and completeness varies by jurisdiction.	United States	14864
65-74 years	49	2020	2020	Data in recent weeks are incomplete. Only 60% of death records are submitted to NCHS within 10 days of the date of death, and completeness varies by jurisdiction.	United States	15773
65-74 years	50	2020	2020	Data in recent weeks are incomplete. Only 60% of death records are submitted to NCHS within 10 days of the date of death, and completeness varies by jurisdiction.	United States	16290
65-74 years	51	2020	2020	Data in recent weeks are incomplete. Only 60% of death records are submitted to NCHS within 10 days of the date of death, and completeness varies by jurisdiction.	United States	16900
65-74 years	52	2020	2020	Data in recent weeks are incomplete. Only 60% of death records are submitted to NCHS within 10 days of the date of death, and completeness varies by jurisdiction.	United States	17061
65-74 years	53	2020	2020	Data in recent weeks are incomplete. Only 60% of death records are submitted to NCHS within 10 days of the date of death, and completeness varies by jurisdiction.	United States	17799
65-74 years	1	2021	2021	Data in recent weeks are incomplete. Only 60% of death records are submitted to NCHS within 10 days of the date of death, and completeness varies by jurisdiction.	United States	17582
65-74 years	2	2021	2021	Data in recent weeks are incomplete. Only 60% of death records are submitted to NCHS within 10 days of the date of death, and completeness varies by jurisdiction.	United States	17853
65-74 years	3	2021	2021	Data in recent weeks are incomplete. Only 60% of death records are submitted to NCHS within 10 days of the date of death, and completeness varies by jurisdiction.	United States	17268
65-74 years	4	2021	2021	Data in recent weeks are incomplete. Only 60% of death records are submitted to NCHS within 10 days of the date of death, and completeness varies by jurisdiction.	United States	16212
65-74 years	5	2021	2021	Data in recent weeks are incomplete. Only 60% of death records are submitted to NCHS within 10 days of the date of death, and completeness varies by jurisdiction.	United States	15795
65-74 years	6	2021	2021	Data in recent weeks are incomplete. Only 60% of death records are submitted to NCHS within 10 days of the date of death, and completeness varies by jurisdiction.	United States	14549
65-74 years	7	2021	2021	Data in recent weeks are incomplete. Only 60% of death records are submitted to NCHS within 10 days of the date of death, and completeness varies by jurisdiction.	United States	14298
65-74 years	8	2021	2021	Data in recent weeks are incomplete. Only 60% of death records are submitted to NCHS within 10 days of the date of death, and completeness varies by jurisdiction.	United States	13784
65-74 years	9	2021	2021	Data in recent weeks are incomplete. Only 60% of death records are submitted to NCHS within 10 days of the date of death, and completeness varies by jurisdiction.	United States	12880
65-74 years	10	2021	2021	Data in recent weeks are incomplete. Only 60% of death records are submitted to NCHS within 10 days of the date of death, and completeness varies by jurisdiction.	United States	12463
65-74 years	11	2021	2021	Data in recent weeks are incomplete. Only 60% of death records are submitted to NCHS within 10 days of the date of death, and completeness varies by jurisdiction.	United States	12023
65-74 years	12	2021	2021	Data in recent weeks are incomplete. Only 60% of death records are submitted to NCHS within 10 days of the date of death, and completeness varies by jurisdiction.	United States	11883
65-74 years	13	2021	2021	Data in recent weeks are incomplete. Only 60% of death records are submitted to NCHS within 10 days of the date of death, and completeness varies by jurisdiction.	United States	11822
65-74 years	14	2021	2021	Data in recent weeks are incomplete. Only 60% of death records are submitted to NCHS within 10 days of the date of death, and completeness varies by jurisdiction.	United States	12141
65-74 years	15	2021	2021	Data in recent weeks are incomplete. Only 60% of death records are submitted to NCHS within 10 days of the date of death, and completeness varies by jurisdiction.	United States	11303
65-74 years	16	2021	2021	Data in recent weeks are incomplete. Only 60% of death records are submitted to NCHS within 10 days of the date of death, and completeness varies by jurisdiction.	United States	10718
65-74 years	17	2021	2021	Data in recent weeks are incomplete. Only 60% of death records are submitted to NCHS within 10 days of the date of death, and completeness varies by jurisdiction.	United States	9355
75-84 years	1	2015-2019	2019		United States	13947
75-84 years	2	2015-2019	2019		United States	14203
75-84 years	3	2015-2019	2019		United States	14124
75-84 years	4	2015-2019	2019		United States	14184
75-84 years	5	2015-2019	2019		United States	14199
75-84 years	6	2015-2019	2019		United States	14224
75-84 years	7	2015-2019	2019		United States	14155
75-84 years	8	2015-2019	2019		United States	14112
75-84 years	9	2015-2019	2019		United States	13992
75-84 years	10	2015-2019	2019		United States	14036
75-84 years	11	2015-2019	2019		United States	13965
75-84 years	12	2015-2019	2019		United States	13762
75-84 years	13	2015-2019	2019		United States	13815
75-84 years	14	2015-2019	2019		United States	13923
75-84 years	15	2015-2019	2019		United States	13555
75-84 years	16	2015-2019	2019		United States	13135
75-84 years	17	2015-2019	2019		United States	13068
75-84 years	18	2015-2019	2019		United States	12966
75-84 years	19	2015-2019	2019		United States	13132
75-84 years	20	2015-2019	2019		United States	12982
75-84 years	21	2015-2019	2019		United States	13068
75-84 years	22	2015-2019	2019		United States	12523
75-84 years	23	2015-2019	2019		United States	12644
75-84 years	24	2015-2019	2019		United States	12592
75-84 years	25	2015-2019	2019		United States	12513
75-84 years	26	2015-2019	2019		United States	12490
75-84 years	27	2015-2019	2019		United States	12409
75-84 years	28	2015-2019	2019		United States	12365
75-84 years	29	2015-2019	2019		United States	12258
75-84 years	30	2015-2019	2019		United States	12312
75-84 years	31	2015-2019	2019		United States	12307
75-84 years	32	2015-2019	2019		United States	12305
75-84 years	33	2015-2019	2019		United States	12123
75-84 years	34	2015-2019	2019		United States	12230
75-84 years	35	2015-2019	2019		United States	12295
75-84 years	36	2015-2019	2019		United States	12362
75-84 years	37	2015-2019	2019		United States	12495
75-84 years	38	2015-2019	2019		United States	12394
75-84 years	39	2015-2019	2019		United States	12691
75-84 years	40	2015-2019	2019		United States	12608
75-84 years	41	2015-2019	2019		United States	12820
75-84 years	42	2015-2019	2019		United States	12980
75-84 years	43	2015-2019	2019		United States	13205
75-84 years	44	2015-2019	2019		United States	13228
75-84 years	45	2015-2019	2019		United States	13237
75-84 years	46	2015-2019	2019		United States	13534
75-84 years	47	2015-2019	2019		United States	13646
75-84 years	48	2015-2019	2019		United States	13522
75-84 years	49	2015-2019	2019		United States	14029
75-84 years	50	2015-2019	2019		United States	14023
75-84 years	51	2015-2019	2019		United States	14069
75-84 years	52	2015-2019	2019		United States	14162
75-84 years	1	2015-2019	2018		United States	15735
75-84 years	2	2015-2019	2018		United States	16022
75-84 years	3	2015-2019	2018		United States	15534
75-84 years	4	2015-2019	2018		United States	15067
75-84 years	5	2015-2019	2018		United States	14526
75-84 years	6	2015-2019	2018		United States	14815
75-84 years	7	2015-2019	2018		United States	14303
75-84 years	8	2015-2019	2018		United States	13763
75-84 years	9	2015-2019	2018		United States	13574
75-84 years	10	2015-2019	2018		United States	13578
75-84 years	11	2015-2019	2018		United States	13459
75-84 years	12	2015-2019	2018		United States	13257
75-84 years	13	2015-2019	2018		United States	13090
75-84 years	14	2015-2019	2018		United States	13081
75-84 years	15	2015-2019	2018		United States	13241
75-84 years	16	2015-2019	2018		United States	12755
75-84 years	17	2015-2019	2018		United States	12920
75-84 years	18	2015-2019	2018		United States	12710
75-84 years	19	2015-2019	2018		United States	12236
75-84 years	20	2015-2019	2018		United States	12079
75-84 years	21	2015-2019	2018		United States	12081
75-84 years	22	2015-2019	2018		United States	12070
75-84 years	23	2015-2019	2018		United States	12096
75-84 years	24	2015-2019	2018		United States	11952
75-84 years	25	2015-2019	2018		United States	12001
75-84 years	26	2015-2019	2018		United States	11900
75-84 years	27	2015-2019	2018		United States	12189
75-84 years	28	2015-2019	2018		United States	12072
75-84 years	29	2015-2019	2018		United States	11850
75-84 years	30	2015-2019	2018		United States	11809
75-84 years	31	2015-2019	2018		United States	12020
75-84 years	32	2015-2019	2018		United States	11996
75-84 years	33	2015-2019	2018		United States	11861
75-84 years	34	2015-2019	2018		United States	12081
75-84 years	35	2015-2019	2018		United States	11889
75-84 years	36	2015-2019	2018		United States	11904
75-84 years	37	2015-2019	2018		United States	12016
75-84 years	38	2015-2019	2018		United States	12305
75-84 years	39	2015-2019	2018		United States	12207
75-84 years	40	2015-2019	2018		United States	12578
75-84 years	41	2015-2019	2018		United States	12208
75-84 years	42	2015-2019	2018		United States	12803
75-84 years	43	2015-2019	2018		United States	13044
75-84 years	44	2015-2019	2018		United States	12735
75-84 years	45	2015-2019	2018		United States	12951
75-84 years	46	2015-2019	2018		United States	13166
75-84 years	47	2015-2019	2018		United States	13125
75-84 years	48	2015-2019	2018		United States	13359
75-84 years	49	2015-2019	2018		United States	13499
75-84 years	50	2015-2019	2018		United States	13520
75-84 years	51	2015-2019	2018		United States	13749
75-84 years	52	2015-2019	2018		United States	13843
75-84 years	1	2015-2019	2017		United States	14030
75-84 years	2	2015-2019	2017		United States	14186
75-84 years	3	2015-2019	2017		United States	14051
75-84 years	4	2015-2019	2017		United States	13742
75-84 years	5	2015-2019	2017		United States	13785
75-84 years	6	2015-2019	2017		United States	13831
75-84 years	7	2015-2019	2017		United States	13704
75-84 years	8	2015-2019	2017		United States	13757
75-84 years	9	2015-2019	2017		United States	13461
75-84 years	10	2015-2019	2017		United States	13707
75-84 years	11	2015-2019	2017		United States	13456
75-84 years	12	2015-2019	2017		United States	13239
75-84 years	13	2015-2019	2017		United States	13087
75-84 years	14	2015-2019	2017		United States	12977
75-84 years	15	2015-2019	2017		United States	12934
75-84 years	16	2015-2019	2017		United States	12239
75-84 years	17	2015-2019	2017		United States	12420
75-84 years	18	2015-2019	2017		United States	12399
75-84 years	19	2015-2019	2017		United States	12275
75-84 years	20	2015-2019	2017		United States	12287
75-84 years	21	2015-2019	2017		United States	11876
75-84 years	22	2015-2019	2017		United States	11920
75-84 years	23	2015-2019	2017		United States	11896
75-84 years	24	2015-2019	2017		United States	11836
75-84 years	25	2015-2019	2017		United States	11698
75-84 years	26	2015-2019	2017		United States	11830
75-84 years	27	2015-2019	2017		United States	11517
75-84 years	28	2015-2019	2017		United States	11615
75-84 years	29	2015-2019	2017		United States	11737
75-84 years	30	2015-2019	2017		United States	11403
75-84 years	31	2015-2019	2017		United States	11600
75-84 years	32	2015-2019	2017		United States	11472
75-84 years	33	2015-2019	2017		United States	11627
75-84 years	34	2015-2019	2017		United States	11624
75-84 years	35	2015-2019	2017		United States	11855
75-84 years	36	2015-2019	2017		United States	11754
75-84 years	37	2015-2019	2017		United States	11947
75-84 years	38	2015-2019	2017		United States	11908
75-84 years	39	2015-2019	2017		United States	11848
75-84 years	40	2015-2019	2017		United States	12210
75-84 years	41	2015-2019	2017		United States	12126
75-84 years	42	2015-2019	2017		United States	12230
75-84 years	43	2015-2019	2017		United States	12571
75-84 years	44	2015-2019	2017		United States	12593
75-84 years	45	2015-2019	2017		United States	12457
75-84 years	46	2015-2019	2017		United States	12618
75-84 years	47	2015-2019	2017		United States	12913
75-84 years	48	2015-2019	2017		United States	12869
75-84 years	49	2015-2019	2017		United States	13151
75-84 years	50	2015-2019	2017		United States	13745
75-84 years	51	2015-2019	2017		United States	14113
75-84 years	52	2015-2019	2017		United States	14482
75-84 years	1	2015-2019	2016		United States	13103
75-84 years	2	2015-2019	2016		United States	13154
75-84 years	3	2015-2019	2016		United States	13053
75-84 years	4	2015-2019	2016		United States	13332
75-84 years	5	2015-2019	2016		United States	12999
75-84 years	6	2015-2019	2016		United States	13034
75-84 years	7	2015-2019	2016		United States	13191
75-84 years	8	2015-2019	2016		United States	12985
75-84 years	9	2015-2019	2016		United States	13065
75-84 years	10	2015-2019	2016		United States	13104
75-84 years	11	2015-2019	2016		United States	12542
75-84 years	12	2015-2019	2016		United States	12625
75-84 years	13	2015-2019	2016		United States	12603
75-84 years	14	2015-2019	2016		United States	12664
75-84 years	15	2015-2019	2016		United States	12292
75-84 years	16	2015-2019	2016		United States	12458
75-84 years	17	2015-2019	2016		United States	11917
75-84 years	18	2015-2019	2016		United States	11947
75-84 years	19	2015-2019	2016		United States	11793
75-84 years	20	2015-2019	2016		United States	11666
75-84 years	21	2015-2019	2016		United States	11756
75-84 years	22	2015-2019	2016		United States	11305
75-84 years	23	2015-2019	2016		United States	11457
75-84 years	24	2015-2019	2016		United States	11348
75-84 years	25	2015-2019	2016		United States	11576
75-84 years	26	2015-2019	2016		United States	11568
75-84 years	27	2015-2019	2016		United States	11292
75-84 years	28	2015-2019	2016		United States	11428
75-84 years	29	2015-2019	2016		United States	11373
75-84 years	30	2015-2019	2016		United States	11429
75-84 years	31	2015-2019	2016		United States	11293
75-84 years	32	2015-2019	2016		United States	11508
75-84 years	33	2015-2019	2016		United States	11573
75-84 years	34	2015-2019	2016		United States	11356
75-84 years	35	2015-2019	2016		United States	11565
75-84 years	36	2015-2019	2016		United States	11608
75-84 years	37	2015-2019	2016		United States	11459
75-84 years	38	2015-2019	2016		United States	11382
75-84 years	39	2015-2019	2016		United States	11516
75-84 years	40	2015-2019	2016		United States	11820
75-84 years	41	2015-2019	2016		United States	12150
75-84 years	42	2015-2019	2016		United States	11973
75-84 years	43	2015-2019	2016		United States	12129
75-84 years	44	2015-2019	2016		United States	12052
75-84 years	45	2015-2019	2016		United States	12178
75-84 years	46	2015-2019	2016		United States	12398
75-84 years	47	2015-2019	2016		United States	12345
75-84 years	48	2015-2019	2016		United States	12591
75-84 years	49	2015-2019	2016		United States	12812
75-84 years	50	2015-2019	2016		United States	12938
75-84 years	51	2015-2019	2016		United States	13328
75-84 years	52	2015-2019	2016		United States	13548
75-84 years	1	2015-2019	2015		United States	14798
75-84 years	2	2015-2019	2015		United States	14595
75-84 years	3	2015-2019	2015		United States	14204
75-84 years	4	2015-2019	2015		United States	13754
75-84 years	5	2015-2019	2015		United States	13718
75-84 years	6	2015-2019	2015		United States	13569
75-84 years	7	2015-2019	2015		United States	13651
75-84 years	8	2015-2019	2015		United States	13427
75-84 years	9	2015-2019	2015		United States	13176
75-84 years	10	2015-2019	2015		United States	12969
75-84 years	11	2015-2019	2015		United States	12807
75-84 years	12	2015-2019	2015		United States	12772
75-84 years	13	2015-2019	2015		United States	12502
75-84 years	14	2015-2019	2015		United States	12287
75-84 years	15	2015-2019	2015		United States	12613
75-84 years	16	2015-2019	2015		United States	12300
75-84 years	17	2015-2019	2015		United States	12334
75-84 years	18	2015-2019	2015		United States	12064
75-84 years	19	2015-2019	2015		United States	11876
75-84 years	20	2015-2019	2015		United States	11503
75-84 years	21	2015-2019	2015		United States	11587
75-84 years	22	2015-2019	2015		United States	11509
75-84 years	23	2015-2019	2015		United States	11656
75-84 years	24	2015-2019	2015		United States	11281
75-84 years	25	2015-2019	2015		United States	11312
75-84 years	26	2015-2019	2015		United States	11490
75-84 years	27	2015-2019	2015		United States	11283
75-84 years	28	2015-2019	2015		United States	11534
75-84 years	29	2015-2019	2015		United States	11291
75-84 years	30	2015-2019	2015		United States	11333
75-84 years	31	2015-2019	2015		United States	11104
75-84 years	32	2015-2019	2015		United States	11096
75-84 years	33	2015-2019	2015		United States	11407
75-84 years	34	2015-2019	2015		United States	11239
75-84 years	35	2015-2019	2015		United States	11172
75-84 years	36	2015-2019	2015		United States	11322
75-84 years	37	2015-2019	2015		United States	11220
75-84 years	38	2015-2019	2015		United States	11392
75-84 years	39	2015-2019	2015		United States	11506
75-84 years	40	2015-2019	2015		United States	12044
75-84 years	41	2015-2019	2015		United States	11575
75-84 years	42	2015-2019	2015		United States	11861
75-84 years	43	2015-2019	2015		United States	11698
75-84 years	44	2015-2019	2015		United States	12120
75-84 years	45	2015-2019	2015		United States	11904
75-84 years	46	2015-2019	2015		United States	12189
75-84 years	47	2015-2019	2015		United States	11957
75-84 years	48	2015-2019	2015		United States	12172
75-84 years	49	2015-2019	2015		United States	12522
75-84 years	50	2015-2019	2015		United States	12314
75-84 years	51	2015-2019	2015		United States	12576
75-84 years	52	2015-2019	2015		United States	12380
75-84 years	1	2020	2020		United States	14544
75-84 years	2	2020	2020		United States	14723
75-84 years	3	2020	2020		United States	14265
75-84 years	4	2020	2020		United States	14408
75-84 years	5	2020	2020	Data in recent weeks are incomplete. Only 60% of death records are submitted to NCHS within 10 days of the date of death, and completeness varies by jurisdiction.	United States	14145
75-84 years	6	2020	2020	Data in recent weeks are incomplete. Only 60% of death records are submitted to NCHS within 10 days of the date of death, and completeness varies by jurisdiction.	United States	14448
75-84 years	7	2020	2020	Data in recent weeks are incomplete. Only 60% of death records are submitted to NCHS within 10 days of the date of death, and completeness varies by jurisdiction.	United States	14360
75-84 years	8	2020	2020	Data in recent weeks are incomplete. Only 60% of death records are submitted to NCHS within 10 days of the date of death, and completeness varies by jurisdiction.	United States	14342
75-84 years	9	2020	2020	Data in recent weeks are incomplete. Only 60% of death records are submitted to NCHS within 10 days of the date of death, and completeness varies by jurisdiction.	United States	14440
75-84 years	10	2020	2020	Data in recent weeks are incomplete. Only 60% of death records are submitted to NCHS within 10 days of the date of death, and completeness varies by jurisdiction.	United States	14557
75-84 years	11	2020	2020	Data in recent weeks are incomplete. Only 60% of death records are submitted to NCHS within 10 days of the date of death, and completeness varies by jurisdiction.	United States	14174
75-84 years	12	2020	2020	Data in recent weeks are incomplete. Only 60% of death records are submitted to NCHS within 10 days of the date of death, and completeness varies by jurisdiction.	United States	14641
75-84 years	13	2020	2020	Data in recent weeks are incomplete. Only 60% of death records are submitted to NCHS within 10 days of the date of death, and completeness varies by jurisdiction.	United States	15565
75-84 years	14	2020	2020	Data in recent weeks are incomplete. Only 60% of death records are submitted to NCHS within 10 days of the date of death, and completeness varies by jurisdiction.	United States	17764
75-84 years	15	2020	2020	Data in recent weeks are incomplete. Only 60% of death records are submitted to NCHS within 10 days of the date of death, and completeness varies by jurisdiction.	United States	19467
75-84 years	16	2020	2020	Data in recent weeks are incomplete. Only 60% of death records are submitted to NCHS within 10 days of the date of death, and completeness varies by jurisdiction.	United States	18917
75-84 years	17	2020	2020	Data in recent weeks are incomplete. Only 60% of death records are submitted to NCHS within 10 days of the date of death, and completeness varies by jurisdiction.	United States	18160
75-84 years	18	2020	2020	Data in recent weeks are incomplete. Only 60% of death records are submitted to NCHS within 10 days of the date of death, and completeness varies by jurisdiction.	United States	16633
75-84 years	19	2020	2020	Data in recent weeks are incomplete. Only 60% of death records are submitted to NCHS within 10 days of the date of death, and completeness varies by jurisdiction.	United States	16036
75-84 years	20	2020	2020	Data in recent weeks are incomplete. Only 60% of death records are submitted to NCHS within 10 days of the date of death, and completeness varies by jurisdiction.	United States	15296
75-84 years	21	2020	2020	Data in recent weeks are incomplete. Only 60% of death records are submitted to NCHS within 10 days of the date of death, and completeness varies by jurisdiction.	United States	14449
75-84 years	22	2020	2020	Data in recent weeks are incomplete. Only 60% of death records are submitted to NCHS within 10 days of the date of death, and completeness varies by jurisdiction.	United States	14117
75-84 years	23	2020	2020	Data in recent weeks are incomplete. Only 60% of death records are submitted to NCHS within 10 days of the date of death, and completeness varies by jurisdiction.	United States	13744
75-84 years	24	2020	2020	Data in recent weeks are incomplete. Only 60% of death records are submitted to NCHS within 10 days of the date of death, and completeness varies by jurisdiction.	United States	13532
75-84 years	25	2020	2020	Data in recent weeks are incomplete. Only 60% of death records are submitted to NCHS within 10 days of the date of death, and completeness varies by jurisdiction.	United States	13715
75-84 years	26	2020	2020	Data in recent weeks are incomplete. Only 60% of death records are submitted to NCHS within 10 days of the date of death, and completeness varies by jurisdiction.	United States	13796
75-84 years	27	2020	2020	Data in recent weeks are incomplete. Only 60% of death records are submitted to NCHS within 10 days of the date of death, and completeness varies by jurisdiction.	United States	13914
75-84 years	28	2020	2020	Data in recent weeks are incomplete. Only 60% of death records are submitted to NCHS within 10 days of the date of death, and completeness varies by jurisdiction.	United States	14355
75-84 years	29	2020	2020	Data in recent weeks are incomplete. Only 60% of death records are submitted to NCHS within 10 days of the date of death, and completeness varies by jurisdiction.	United States	14907
75-84 years	30	2020	2020	Data in recent weeks are incomplete. Only 60% of death records are submitted to NCHS within 10 days of the date of death, and completeness varies by jurisdiction.	United States	15412
75-84 years	31	2020	2020	Data in recent weeks are incomplete. Only 60% of death records are submitted to NCHS within 10 days of the date of death, and completeness varies by jurisdiction.	United States	15466
75-84 years	32	2020	2020	Data in recent weeks are incomplete. Only 60% of death records are submitted to NCHS within 10 days of the date of death, and completeness varies by jurisdiction.	United States	15433
75-84 years	33	2020	2020	Data in recent weeks are incomplete. Only 60% of death records are submitted to NCHS within 10 days of the date of death, and completeness varies by jurisdiction.	United States	15352
75-84 years	34	2020	2020	Data in recent weeks are incomplete. Only 60% of death records are submitted to NCHS within 10 days of the date of death, and completeness varies by jurisdiction.	United States	15048
75-84 years	35	2020	2020	Data in recent weeks are incomplete. Only 60% of death records are submitted to NCHS within 10 days of the date of death, and completeness varies by jurisdiction.	United States	14613
75-84 years	36	2020	2020	Data in recent weeks are incomplete. Only 60% of death records are submitted to NCHS within 10 days of the date of death, and completeness varies by jurisdiction.	United States	14355
75-84 years	37	2020	2020	Data in recent weeks are incomplete. Only 60% of death records are submitted to NCHS within 10 days of the date of death, and completeness varies by jurisdiction.	United States	14199
75-84 years	38	2020	2020	Data in recent weeks are incomplete. Only 60% of death records are submitted to NCHS within 10 days of the date of death, and completeness varies by jurisdiction.	United States	14318
75-84 years	39	2020	2020	Data in recent weeks are incomplete. Only 60% of death records are submitted to NCHS within 10 days of the date of death, and completeness varies by jurisdiction.	United States	14526
75-84 years	40	2020	2020	Data in recent weeks are incomplete. Only 60% of death records are submitted to NCHS within 10 days of the date of death, and completeness varies by jurisdiction.	United States	14378
75-84 years	41	2020	2020	Data in recent weeks are incomplete. Only 60% of death records are submitted to NCHS within 10 days of the date of death, and completeness varies by jurisdiction.	United States	14880
75-84 years	42	2020	2020	Data in recent weeks are incomplete. Only 60% of death records are submitted to NCHS within 10 days of the date of death, and completeness varies by jurisdiction.	United States	14762
75-84 years	43	2020	2020	Data in recent weeks are incomplete. Only 60% of death records are submitted to NCHS within 10 days of the date of death, and completeness varies by jurisdiction.	United States	15247
75-84 years	44	2020	2020	Data in recent weeks are incomplete. Only 60% of death records are submitted to NCHS within 10 days of the date of death, and completeness varies by jurisdiction.	United States	15459
75-84 years	45	2020	2020	Data in recent weeks are incomplete. Only 60% of death records are submitted to NCHS within 10 days of the date of death, and completeness varies by jurisdiction.	United States	16671
75-84 years	46	2020	2020	Data in recent weeks are incomplete. Only 60% of death records are submitted to NCHS within 10 days of the date of death, and completeness varies by jurisdiction.	United States	17113
75-84 years	47	2020	2020	Data in recent weeks are incomplete. Only 60% of death records are submitted to NCHS within 10 days of the date of death, and completeness varies by jurisdiction.	United States	18059
75-84 years	48	2020	2020	Data in recent weeks are incomplete. Only 60% of death records are submitted to NCHS within 10 days of the date of death, and completeness varies by jurisdiction.	United States	18316
75-84 years	49	2020	2020	Data in recent weeks are incomplete. Only 60% of death records are submitted to NCHS within 10 days of the date of death, and completeness varies by jurisdiction.	United States	19567
75-84 years	50	2020	2020	Data in recent weeks are incomplete. Only 60% of death records are submitted to NCHS within 10 days of the date of death, and completeness varies by jurisdiction.	United States	20812
75-84 years	51	2020	2020	Data in recent weeks are incomplete. Only 60% of death records are submitted to NCHS within 10 days of the date of death, and completeness varies by jurisdiction.	United States	21020
75-84 years	52	2020	2020	Data in recent weeks are incomplete. Only 60% of death records are submitted to NCHS within 10 days of the date of death, and completeness varies by jurisdiction.	United States	21346
75-84 years	53	2020	2020	Data in recent weeks are incomplete. Only 60% of death records are submitted to NCHS within 10 days of the date of death, and completeness varies by jurisdiction.	United States	21874
75-84 years	1	2021	2021	Data in recent weeks are incomplete. Only 60% of death records are submitted to NCHS within 10 days of the date of death, and completeness varies by jurisdiction.	United States	21652
75-84 years	2	2021	2021	Data in recent weeks are incomplete. Only 60% of death records are submitted to NCHS within 10 days of the date of death, and completeness varies by jurisdiction.	United States	21725
75-84 years	3	2021	2021	Data in recent weeks are incomplete. Only 60% of death records are submitted to NCHS within 10 days of the date of death, and completeness varies by jurisdiction.	United States	20794
75-84 years	4	2021	2021	Data in recent weeks are incomplete. Only 60% of death records are submitted to NCHS within 10 days of the date of death, and completeness varies by jurisdiction.	United States	19425
75-84 years	5	2021	2021	Data in recent weeks are incomplete. Only 60% of death records are submitted to NCHS within 10 days of the date of death, and completeness varies by jurisdiction.	United States	18430
75-84 years	6	2021	2021	Data in recent weeks are incomplete. Only 60% of death records are submitted to NCHS within 10 days of the date of death, and completeness varies by jurisdiction.	United States	17283
75-84 years	7	2021	2021	Data in recent weeks are incomplete. Only 60% of death records are submitted to NCHS within 10 days of the date of death, and completeness varies by jurisdiction.	United States	16658
75-84 years	8	2021	2021	Data in recent weeks are incomplete. Only 60% of death records are submitted to NCHS within 10 days of the date of death, and completeness varies by jurisdiction.	United States	15871
75-84 years	9	2021	2021	Data in recent weeks are incomplete. Only 60% of death records are submitted to NCHS within 10 days of the date of death, and completeness varies by jurisdiction.	United States	15148
75-84 years	10	2021	2021	Data in recent weeks are incomplete. Only 60% of death records are submitted to NCHS within 10 days of the date of death, and completeness varies by jurisdiction.	United States	14594
75-84 years	11	2021	2021	Data in recent weeks are incomplete. Only 60% of death records are submitted to NCHS within 10 days of the date of death, and completeness varies by jurisdiction.	United States	14126
75-84 years	12	2021	2021	Data in recent weeks are incomplete. Only 60% of death records are submitted to NCHS within 10 days of the date of death, and completeness varies by jurisdiction.	United States	14233
75-84 years	13	2021	2021	Data in recent weeks are incomplete. Only 60% of death records are submitted to NCHS within 10 days of the date of death, and completeness varies by jurisdiction.	United States	13729
75-84 years	14	2021	2021	Data in recent weeks are incomplete. Only 60% of death records are submitted to NCHS within 10 days of the date of death, and completeness varies by jurisdiction.	United States	13866
75-84 years	15	2021	2021	Data in recent weeks are incomplete. Only 60% of death records are submitted to NCHS within 10 days of the date of death, and completeness varies by jurisdiction.	United States	13165
75-84 years	16	2021	2021	Data in recent weeks are incomplete. Only 60% of death records are submitted to NCHS within 10 days of the date of death, and completeness varies by jurisdiction.	United States	12907
75-84 years	17	2021	2021	Data in recent weeks are incomplete. Only 60% of death records are submitted to NCHS within 10 days of the date of death, and completeness varies by jurisdiction.	United States	11462
85 years and older	1	2015-2019	2019		United States	18214
85 years and older	2	2015-2019	2019		United States	18171
85 years and older	3	2015-2019	2019		United States	18525
85 years and older	4	2015-2019	2019		United States	18112
85 years and older	5	2015-2019	2019		United States	18264
85 years and older	6	2015-2019	2019		United States	18209
85 years and older	7	2015-2019	2019		United States	18079
85 years and older	8	2015-2019	2019		United States	18188
85 years and older	9	2015-2019	2019		United States	17838
85 years and older	10	2015-2019	2019		United States	18255
85 years and older	11	2015-2019	2019		United States	18141
85 years and older	12	2015-2019	2019		United States	18041
85 years and older	13	2015-2019	2019		United States	17835
85 years and older	14	2015-2019	2019		United States	17479
85 years and older	15	2015-2019	2019		United States	17055
85 years and older	16	2015-2019	2019		United States	16837
85 years and older	17	2015-2019	2019		United States	16229
85 years and older	18	2015-2019	2019		United States	16424
85 years and older	19	2015-2019	2019		United States	16007
85 years and older	20	2015-2019	2019		United States	16419
85 years and older	21	2015-2019	2019		United States	16275
85 years and older	22	2015-2019	2019		United States	15937
85 years and older	23	2015-2019	2019		United States	15963
85 years and older	24	2015-2019	2019		United States	15966
85 years and older	25	2015-2019	2019		United States	15675
85 years and older	26	2015-2019	2019		United States	15715
85 years and older	27	2015-2019	2019		United States	15549
85 years and older	28	2015-2019	2019		United States	15526
85 years and older	29	2015-2019	2019		United States	15355
85 years and older	30	2015-2019	2019		United States	15385
85 years and older	31	2015-2019	2019		United States	15423
85 years and older	32	2015-2019	2019		United States	15540
85 years and older	33	2015-2019	2019		United States	15248
85 years and older	34	2015-2019	2019		United States	15201
85 years and older	35	2015-2019	2019		United States	15110
85 years and older	36	2015-2019	2019		United States	15515
85 years and older	37	2015-2019	2019		United States	15564
85 years and older	38	2015-2019	2019		United States	15851
85 years and older	39	2015-2019	2019		United States	15903
85 years and older	40	2015-2019	2019		United States	15956
85 years and older	41	2015-2019	2019		United States	16259
85 years and older	42	2015-2019	2019		United States	16704
85 years and older	43	2015-2019	2019		United States	16545
85 years and older	44	2015-2019	2019		United States	16520
85 years and older	45	2015-2019	2019		United States	17097
85 years and older	46	2015-2019	2019		United States	17252
85 years and older	47	2015-2019	2019		United States	17292
85 years and older	48	2015-2019	2019		United States	17151
85 years and older	49	2015-2019	2019		United States	17560
85 years and older	50	2015-2019	2019		United States	18129
85 years and older	51	2015-2019	2019		United States	17824
85 years and older	52	2015-2019	2019		United States	18284
85 years and older	1	2015-2019	2018		United States	21733
85 years and older	2	2015-2019	2018		United States	22636
85 years and older	3	2015-2019	2018		United States	21684
85 years and older	4	2015-2019	2018		United States	21024
85 years and older	5	2015-2019	2018		United States	19941
85 years and older	6	2015-2019	2018		United States	19729
85 years and older	7	2015-2019	2018		United States	19406
85 years and older	8	2015-2019	2018		United States	18693
85 years and older	9	2015-2019	2018		United States	17827
85 years and older	10	2015-2019	2018		United States	17997
85 years and older	11	2015-2019	2018		United States	17794
85 years and older	12	2015-2019	2018		United States	17993
85 years and older	13	2015-2019	2018		United States	17588
85 years and older	14	2015-2019	2018		United States	17274
85 years and older	15	2015-2019	2018		United States	17360
85 years and older	16	2015-2019	2018		United States	16941
85 years and older	17	2015-2019	2018		United States	16905
85 years and older	18	2015-2019	2018		United States	16622
85 years and older	19	2015-2019	2018		United States	15788
85 years and older	20	2015-2019	2018		United States	15349
85 years and older	21	2015-2019	2018		United States	15533
85 years and older	22	2015-2019	2018		United States	15195
85 years and older	23	2015-2019	2018		United States	15622
85 years and older	24	2015-2019	2018		United States	15527
85 years and older	25	2015-2019	2018		United States	15403
85 years and older	26	2015-2019	2018		United States	15167
85 years and older	27	2015-2019	2018		United States	15202
85 years and older	28	2015-2019	2018		United States	15243
85 years and older	29	2015-2019	2018		United States	15275
85 years and older	30	2015-2019	2018		United States	14935
85 years and older	31	2015-2019	2018		United States	14877
85 years and older	32	2015-2019	2018		United States	15031
85 years and older	33	2015-2019	2018		United States	15064
85 years and older	34	2015-2019	2018		United States	14918
85 years and older	35	2015-2019	2018		United States	15281
85 years and older	36	2015-2019	2018		United States	14882
85 years and older	37	2015-2019	2018		United States	15342
85 years and older	38	2015-2019	2018		United States	15458
85 years and older	39	2015-2019	2018		United States	15423
85 years and older	40	2015-2019	2018		United States	15763
85 years and older	41	2015-2019	2018		United States	15830
85 years and older	42	2015-2019	2018		United States	16177
85 years and older	43	2015-2019	2018		United States	16496
85 years and older	44	2015-2019	2018		United States	16807
85 years and older	45	2015-2019	2018		United States	16459
85 years and older	46	2015-2019	2018		United States	16865
85 years and older	47	2015-2019	2018		United States	17189
85 years and older	48	2015-2019	2018		United States	17242
85 years and older	49	2015-2019	2018		United States	17478
85 years and older	50	2015-2019	2018		United States	17872
85 years and older	51	2015-2019	2018		United States	17771
85 years and older	52	2015-2019	2018		United States	17133
85 years and older	1	2015-2019	2017		United States	19318
85 years and older	2	2015-2019	2017		United States	20114
85 years and older	3	2015-2019	2017		United States	19523
85 years and older	4	2015-2019	2017		United States	19161
85 years and older	5	2015-2019	2017		United States	19262
85 years and older	6	2015-2019	2017		United States	19145
85 years and older	7	2015-2019	2017		United States	19318
85 years and older	8	2015-2019	2017		United States	19028
85 years and older	9	2015-2019	2017		United States	18417
85 years and older	10	2015-2019	2017		United States	18450
85 years and older	11	2015-2019	2017		United States	18007
85 years and older	12	2015-2019	2017		United States	18740
85 years and older	13	2015-2019	2017		United States	17793
85 years and older	14	2015-2019	2017		United States	17222
85 years and older	15	2015-2019	2017		United States	17327
85 years and older	16	2015-2019	2017		United States	16844
85 years and older	17	2015-2019	2017		United States	16729
85 years and older	18	2015-2019	2017		United States	16059
85 years and older	19	2015-2019	2017		United States	15760
85 years and older	20	2015-2019	2017		United States	16030
85 years and older	21	2015-2019	2017		United States	15608
85 years and older	22	2015-2019	2017		United States	15701
85 years and older	23	2015-2019	2017		United States	15701
85 years and older	24	2015-2019	2017		United States	15247
85 years and older	25	2015-2019	2017		United States	15313
85 years and older	26	2015-2019	2017		United States	14987
85 years and older	27	2015-2019	2017		United States	15247
85 years and older	28	2015-2019	2017		United States	14942
85 years and older	29	2015-2019	2017		United States	14854
85 years and older	30	2015-2019	2017		United States	14891
85 years and older	31	2015-2019	2017		United States	15088
85 years and older	32	2015-2019	2017		United States	15117
85 years and older	33	2015-2019	2017		United States	15066
85 years and older	34	2015-2019	2017		United States	14954
85 years and older	35	2015-2019	2017		United States	15289
85 years and older	36	2015-2019	2017		United States	15376
85 years and older	37	2015-2019	2017		United States	15924
85 years and older	38	2015-2019	2017		United States	15622
85 years and older	39	2015-2019	2017		United States	15781
85 years and older	40	2015-2019	2017		United States	16020
85 years and older	41	2015-2019	2017		United States	15777
85 years and older	42	2015-2019	2017		United States	16101
85 years and older	43	2015-2019	2017		United States	16275
85 years and older	44	2015-2019	2017		United States	16645
85 years and older	45	2015-2019	2017		United States	16442
85 years and older	46	2015-2019	2017		United States	16913
85 years and older	47	2015-2019	2017		United States	16734
85 years and older	48	2015-2019	2017		United States	17154
85 years and older	49	2015-2019	2017		United States	17505
85 years and older	50	2015-2019	2017		United States	18177
85 years and older	51	2015-2019	2017		United States	19199
85 years and older	52	2015-2019	2017		United States	19633
85 years and older	1	2015-2019	2016		United States	18027
85 years and older	2	2015-2019	2016		United States	18169
85 years and older	3	2015-2019	2016		United States	17844
85 years and older	4	2015-2019	2016		United States	17931
85 years and older	5	2015-2019	2016		United States	17544
85 years and older	6	2015-2019	2016		United States	17181
85 years and older	7	2015-2019	2016		United States	17676
85 years and older	8	2015-2019	2016		United States	17438
85 years and older	9	2015-2019	2016		United States	17673
85 years and older	10	2015-2019	2016		United States	17700
85 years and older	11	2015-2019	2016		United States	17080
85 years and older	12	2015-2019	2016		United States	17263
85 years and older	13	2015-2019	2016		United States	16729
85 years and older	14	2015-2019	2016		United States	16812
85 years and older	15	2015-2019	2016		United States	16741
85 years and older	16	2015-2019	2016		United States	16786
85 years and older	17	2015-2019	2016		United States	15912
85 years and older	18	2015-2019	2016		United States	15814
85 years and older	19	2015-2019	2016		United States	15847
85 years and older	20	2015-2019	2016		United States	15695
85 years and older	21	2015-2019	2016		United States	15615
85 years and older	22	2015-2019	2016		United States	15147
85 years and older	23	2015-2019	2016		United States	15127
85 years and older	24	2015-2019	2016		United States	15261
85 years and older	25	2015-2019	2016		United States	14968
85 years and older	26	2015-2019	2016		United States	15129
85 years and older	27	2015-2019	2016		United States	14967
85 years and older	28	2015-2019	2016		United States	15075
85 years and older	29	2015-2019	2016		United States	14795
85 years and older	30	2015-2019	2016		United States	14861
85 years and older	31	2015-2019	2016		United States	14771
85 years and older	32	2015-2019	2016		United States	14844
85 years and older	33	2015-2019	2016		United States	15102
85 years and older	34	2015-2019	2016		United States	15045
85 years and older	35	2015-2019	2016		United States	14898
85 years and older	36	2015-2019	2016		United States	15049
85 years and older	37	2015-2019	2016		United States	15414
85 years and older	38	2015-2019	2016		United States	15548
85 years and older	39	2015-2019	2016		United States	15694
85 years and older	40	2015-2019	2016		United States	15676
85 years and older	41	2015-2019	2016		United States	16315
85 years and older	42	2015-2019	2016		United States	16119
85 years and older	43	2015-2019	2016		United States	16134
85 years and older	44	2015-2019	2016		United States	16158
85 years and older	45	2015-2019	2016		United States	16529
85 years and older	46	2015-2019	2016		United States	16884
85 years and older	47	2015-2019	2016		United States	16805
85 years and older	48	2015-2019	2016		United States	17136
85 years and older	49	2015-2019	2016		United States	17504
85 years and older	50	2015-2019	2016		United States	17813
85 years and older	51	2015-2019	2016		United States	18085
85 years and older	52	2015-2019	2016		United States	18700
85 years and older	1	2015-2019	2015		United States	21412
85 years and older	2	2015-2019	2015		United States	21276
85 years and older	3	2015-2019	2015		United States	20178
85 years and older	4	2015-2019	2015		United States	19538
85 years and older	5	2015-2019	2015		United States	19183
85 years and older	6	2015-2019	2015		United States	18574
85 years and older	7	2015-2019	2015		United States	18600
85 years and older	8	2015-2019	2015		United States	18572
85 years and older	9	2015-2019	2015		United States	18447
85 years and older	10	2015-2019	2015		United States	18200
85 years and older	11	2015-2019	2015		United States	17502
85 years and older	12	2015-2019	2015		United States	17280
85 years and older	13	2015-2019	2015		United States	17085
85 years and older	14	2015-2019	2015		United States	16831
85 years and older	15	2015-2019	2015		United States	16866
85 years and older	16	2015-2019	2015		United States	16286
85 years and older	17	2015-2019	2015		United States	16331
85 years and older	18	2015-2019	2015		United States	16318
85 years and older	19	2015-2019	2015		United States	15605
85 years and older	20	2015-2019	2015		United States	15502
85 years and older	21	2015-2019	2015		United States	15518
85 years and older	22	2015-2019	2015		United States	15195
85 years and older	23	2015-2019	2015		United States	15230
85 years and older	24	2015-2019	2015		United States	15122
85 years and older	25	2015-2019	2015		United States	15016
85 years and older	26	2015-2019	2015		United States	15085
85 years and older	27	2015-2019	2015		United States	14955
85 years and older	28	2015-2019	2015		United States	15062
85 years and older	29	2015-2019	2015		United States	15050
85 years and older	30	2015-2019	2015		United States	14819
85 years and older	31	2015-2019	2015		United States	14620
85 years and older	32	2015-2019	2015		United States	14706
85 years and older	33	2015-2019	2015		United States	14526
85 years and older	34	2015-2019	2015		United States	14899
85 years and older	35	2015-2019	2015		United States	14845
85 years and older	36	2015-2019	2015		United States	14904
85 years and older	37	2015-2019	2015		United States	15027
85 years and older	38	2015-2019	2015		United States	15280
85 years and older	39	2015-2019	2015		United States	14900
85 years and older	40	2015-2019	2015		United States	15515
85 years and older	41	2015-2019	2015		United States	15507
85 years and older	42	2015-2019	2015		United States	15949
85 years and older	43	2015-2019	2015		United States	15807
85 years and older	44	2015-2019	2015		United States	15864
85 years and older	45	2015-2019	2015		United States	15700
85 years and older	46	2015-2019	2015		United States	16173
85 years and older	47	2015-2019	2015		United States	16266
85 years and older	48	2015-2019	2015		United States	16393
85 years and older	49	2015-2019	2015		United States	16976
85 years and older	50	2015-2019	2015		United States	16344
85 years and older	51	2015-2019	2015		United States	16523
85 years and older	52	2015-2019	2015		United States	16656
85 years and older	1	2020	2020		United States	18389
85 years and older	2	2020	2020		United States	18698
85 years and older	3	2020	2020		United States	18346
85 years and older	4	2020	2020		United States	18070
85 years and older	5	2020	2020	Data in recent weeks are incomplete. Only 60% of death records are submitted to NCHS within 10 days of the date of death, and completeness varies by jurisdiction.	United States	18226
85 years and older	6	2020	2020	Data in recent weeks are incomplete. Only 60% of death records are submitted to NCHS within 10 days of the date of death, and completeness varies by jurisdiction.	United States	18213
85 years and older	7	2020	2020	Data in recent weeks are incomplete. Only 60% of death records are submitted to NCHS within 10 days of the date of death, and completeness varies by jurisdiction.	United States	17960
85 years and older	8	2020	2020	Data in recent weeks are incomplete. Only 60% of death records are submitted to NCHS within 10 days of the date of death, and completeness varies by jurisdiction.	United States	18095
85 years and older	9	2020	2020	Data in recent weeks are incomplete. Only 60% of death records are submitted to NCHS within 10 days of the date of death, and completeness varies by jurisdiction.	United States	18036
85 years and older	10	2020	2020	Data in recent weeks are incomplete. Only 60% of death records are submitted to NCHS within 10 days of the date of death, and completeness varies by jurisdiction.	United States	18124
85 years and older	11	2020	2020	Data in recent weeks are incomplete. Only 60% of death records are submitted to NCHS within 10 days of the date of death, and completeness varies by jurisdiction.	United States	17869
85 years and older	12	2020	2020	Data in recent weeks are incomplete. Only 60% of death records are submitted to NCHS within 10 days of the date of death, and completeness varies by jurisdiction.	United States	17689
85 years and older	13	2020	2020	Data in recent weeks are incomplete. Only 60% of death records are submitted to NCHS within 10 days of the date of death, and completeness varies by jurisdiction.	United States	19332
85 years and older	14	2020	2020	Data in recent weeks are incomplete. Only 60% of death records are submitted to NCHS within 10 days of the date of death, and completeness varies by jurisdiction.	United States	21953
85 years and older	15	2020	2020	Data in recent weeks are incomplete. Only 60% of death records are submitted to NCHS within 10 days of the date of death, and completeness varies by jurisdiction.	United States	24447
85 years and older	16	2020	2020	Data in recent weeks are incomplete. Only 60% of death records are submitted to NCHS within 10 days of the date of death, and completeness varies by jurisdiction.	United States	24665
85 years and older	17	2020	2020	Data in recent weeks are incomplete. Only 60% of death records are submitted to NCHS within 10 days of the date of death, and completeness varies by jurisdiction.	United States	23586
85 years and older	18	2020	2020	Data in recent weeks are incomplete. Only 60% of death records are submitted to NCHS within 10 days of the date of death, and completeness varies by jurisdiction.	United States	21771
85 years and older	19	2020	2020	Data in recent weeks are incomplete. Only 60% of death records are submitted to NCHS within 10 days of the date of death, and completeness varies by jurisdiction.	United States	20255
85 years and older	20	2020	2020	Data in recent weeks are incomplete. Only 60% of death records are submitted to NCHS within 10 days of the date of death, and completeness varies by jurisdiction.	United States	19804
85 years and older	21	2020	2020	Data in recent weeks are incomplete. Only 60% of death records are submitted to NCHS within 10 days of the date of death, and completeness varies by jurisdiction.	United States	18463
85 years and older	22	2020	2020	Data in recent weeks are incomplete. Only 60% of death records are submitted to NCHS within 10 days of the date of death, and completeness varies by jurisdiction.	United States	17573
85 years and older	23	2020	2020	Data in recent weeks are incomplete. Only 60% of death records are submitted to NCHS within 10 days of the date of death, and completeness varies by jurisdiction.	United States	16887
85 years and older	24	2020	2020	Data in recent weeks are incomplete. Only 60% of death records are submitted to NCHS within 10 days of the date of death, and completeness varies by jurisdiction.	United States	16634
85 years and older	25	2020	2020	Data in recent weeks are incomplete. Only 60% of death records are submitted to NCHS within 10 days of the date of death, and completeness varies by jurisdiction.	United States	16430
85 years and older	26	2020	2020	Data in recent weeks are incomplete. Only 60% of death records are submitted to NCHS within 10 days of the date of death, and completeness varies by jurisdiction.	United States	16791
85 years and older	27	2020	2020	Data in recent weeks are incomplete. Only 60% of death records are submitted to NCHS within 10 days of the date of death, and completeness varies by jurisdiction.	United States	16969
85 years and older	28	2020	2020	Data in recent weeks are incomplete. Only 60% of death records are submitted to NCHS within 10 days of the date of death, and completeness varies by jurisdiction.	United States	17231
85 years and older	29	2020	2020	Data in recent weeks are incomplete. Only 60% of death records are submitted to NCHS within 10 days of the date of death, and completeness varies by jurisdiction.	United States	17911
85 years and older	30	2020	2020	Data in recent weeks are incomplete. Only 60% of death records are submitted to NCHS within 10 days of the date of death, and completeness varies by jurisdiction.	United States	18000
85 years and older	31	2020	2020	Data in recent weeks are incomplete. Only 60% of death records are submitted to NCHS within 10 days of the date of death, and completeness varies by jurisdiction.	United States	17967
85 years and older	32	2020	2020	Data in recent weeks are incomplete. Only 60% of death records are submitted to NCHS within 10 days of the date of death, and completeness varies by jurisdiction.	United States	17767
85 years and older	33	2020	2020	Data in recent weeks are incomplete. Only 60% of death records are submitted to NCHS within 10 days of the date of death, and completeness varies by jurisdiction.	United States	17928
85 years and older	34	2020	2020	Data in recent weeks are incomplete. Only 60% of death records are submitted to NCHS within 10 days of the date of death, and completeness varies by jurisdiction.	United States	17836
85 years and older	35	2020	2020	Data in recent weeks are incomplete. Only 60% of death records are submitted to NCHS within 10 days of the date of death, and completeness varies by jurisdiction.	United States	17633
85 years and older	36	2020	2020	Data in recent weeks are incomplete. Only 60% of death records are submitted to NCHS within 10 days of the date of death, and completeness varies by jurisdiction.	United States	17163
85 years and older	37	2020	2020	Data in recent weeks are incomplete. Only 60% of death records are submitted to NCHS within 10 days of the date of death, and completeness varies by jurisdiction.	United States	17120
85 years and older	38	2020	2020	Data in recent weeks are incomplete. Only 60% of death records are submitted to NCHS within 10 days of the date of death, and completeness varies by jurisdiction.	United States	17255
85 years and older	39	2020	2020	Data in recent weeks are incomplete. Only 60% of death records are submitted to NCHS within 10 days of the date of death, and completeness varies by jurisdiction.	United States	17899
85 years and older	40	2020	2020	Data in recent weeks are incomplete. Only 60% of death records are submitted to NCHS within 10 days of the date of death, and completeness varies by jurisdiction.	United States	17371
85 years and older	41	2020	2020	Data in recent weeks are incomplete. Only 60% of death records are submitted to NCHS within 10 days of the date of death, and completeness varies by jurisdiction.	United States	18011
85 years and older	42	2020	2020	Data in recent weeks are incomplete. Only 60% of death records are submitted to NCHS within 10 days of the date of death, and completeness varies by jurisdiction.	United States	17814
85 years and older	43	2020	2020	Data in recent weeks are incomplete. Only 60% of death records are submitted to NCHS within 10 days of the date of death, and completeness varies by jurisdiction.	United States	18643
85 years and older	44	2020	2020	Data in recent weeks are incomplete. Only 60% of death records are submitted to NCHS within 10 days of the date of death, and completeness varies by jurisdiction.	United States	18815
85 years and older	45	2020	2020	Data in recent weeks are incomplete. Only 60% of death records are submitted to NCHS within 10 days of the date of death, and completeness varies by jurisdiction.	United States	20267
85 years and older	46	2020	2020	Data in recent weeks are incomplete. Only 60% of death records are submitted to NCHS within 10 days of the date of death, and completeness varies by jurisdiction.	United States	20664
85 years and older	47	2020	2020	Data in recent weeks are incomplete. Only 60% of death records are submitted to NCHS within 10 days of the date of death, and completeness varies by jurisdiction.	United States	21959
85 years and older	48	2020	2020	Data in recent weeks are incomplete. Only 60% of death records are submitted to NCHS within 10 days of the date of death, and completeness varies by jurisdiction.	United States	22800
85 years and older	49	2020	2020	Data in recent weeks are incomplete. Only 60% of death records are submitted to NCHS within 10 days of the date of death, and completeness varies by jurisdiction.	United States	23979
85 years and older	50	2020	2020	Data in recent weeks are incomplete. Only 60% of death records are submitted to NCHS within 10 days of the date of death, and completeness varies by jurisdiction.	United States	25853
85 years and older	51	2020	2020	Data in recent weeks are incomplete. Only 60% of death records are submitted to NCHS within 10 days of the date of death, and completeness varies by jurisdiction.	United States	25741
85 years and older	52	2020	2020	Data in recent weeks are incomplete. Only 60% of death records are submitted to NCHS within 10 days of the date of death, and completeness varies by jurisdiction.	United States	26041
85 years and older	53	2020	2020	Data in recent weeks are incomplete. Only 60% of death records are submitted to NCHS within 10 days of the date of death, and completeness varies by jurisdiction.	United States	26323
85 years and older	1	2021	2021	Data in recent weeks are incomplete. Only 60% of death records are submitted to NCHS within 10 days of the date of death, and completeness varies by jurisdiction.	United States	25556
85 years and older	2	2021	2021	Data in recent weeks are incomplete. Only 60% of death records are submitted to NCHS within 10 days of the date of death, and completeness varies by jurisdiction.	United States	25596
85 years and older	3	2021	2021	Data in recent weeks are incomplete. Only 60% of death records are submitted to NCHS within 10 days of the date of death, and completeness varies by jurisdiction.	United States	24311
85 years and older	4	2021	2021	Data in recent weeks are incomplete. Only 60% of death records are submitted to NCHS within 10 days of the date of death, and completeness varies by jurisdiction.	United States	22799
85 years and older	5	2021	2021	Data in recent weeks are incomplete. Only 60% of death records are submitted to NCHS within 10 days of the date of death, and completeness varies by jurisdiction.	United States	21519
85 years and older	6	2021	2021	Data in recent weeks are incomplete. Only 60% of death records are submitted to NCHS within 10 days of the date of death, and completeness varies by jurisdiction.	United States	19606
85 years and older	7	2021	2021	Data in recent weeks are incomplete. Only 60% of death records are submitted to NCHS within 10 days of the date of death, and completeness varies by jurisdiction.	United States	19237
85 years and older	8	2021	2021	Data in recent weeks are incomplete. Only 60% of death records are submitted to NCHS within 10 days of the date of death, and completeness varies by jurisdiction.	United States	18397
85 years and older	9	2021	2021	Data in recent weeks are incomplete. Only 60% of death records are submitted to NCHS within 10 days of the date of death, and completeness varies by jurisdiction.	United States	17238
85 years and older	10	2021	2021	Data in recent weeks are incomplete. Only 60% of death records are submitted to NCHS within 10 days of the date of death, and completeness varies by jurisdiction.	United States	16962
85 years and older	11	2021	2021	Data in recent weeks are incomplete. Only 60% of death records are submitted to NCHS within 10 days of the date of death, and completeness varies by jurisdiction.	United States	16425
85 years and older	12	2021	2021	Data in recent weeks are incomplete. Only 60% of death records are submitted to NCHS within 10 days of the date of death, and completeness varies by jurisdiction.	United States	16470
85 years and older	13	2021	2021	Data in recent weeks are incomplete. Only 60% of death records are submitted to NCHS within 10 days of the date of death, and completeness varies by jurisdiction.	United States	15682
85 years and older	14	2021	2021	Data in recent weeks are incomplete. Only 60% of death records are submitted to NCHS within 10 days of the date of death, and completeness varies by jurisdiction.	United States	16090
85 years and older	15	2021	2021	Data in recent weeks are incomplete. Only 60% of death records are submitted to NCHS within 10 days of the date of death, and completeness varies by jurisdiction.	United States	15458
85 years and older	16	2021	2021	Data in recent weeks are incomplete. Only 60% of death records are submitted to NCHS within 10 days of the date of death, and completeness varies by jurisdiction.	United States	15223
85 years and older	17	2021	2021	Data in recent weeks are incomplete. Only 60% of death records are submitted to NCHS within 10 days of the date of death, and completeness varies by jurisdiction.	United States	13803
