# Supplementary material for: The Negative Impact of COVID-19 on Life Insurers
Source: Front Public Health. 2021 Sep 27;9:756977. doi: 10.3389/fpubh.2021.756977 (PMC8502979; doi:10.3389/fpubh.2021.756977)
Supplement: Supplementary file 2 [file Table_1.XLSX]

## Sheet: Sheet1
The	United	States	of	America	Life	tables	(period	1x1)	Total	Last	modified:	17	Mar	2021	Methods	Protocol:	v6	-2017
	Year	Age	mx	qx	ax	lx	dx	Lx	Tx	ex
	1933	0	0.06129	0.05861	0.25	100000	5861	95624	6089609	60.9
	1933	1	0.00946	0.00941	0.5	94139	886	93696	5993985	63.67
	1933	2	0.00435	0.00434	0.5	93253	405	93050	5900289	63.27
	1933	3	0.0031	0.0031	0.5	92848	288	92704	5807239	62.55
	1933	4	0.00239	0.00238	0.5	92560	221	92450	5714535	61.74
	1933	5	0.00197	0.00197	0.5	92340	182	92248	5622085	60.88
	1933	6	0.00177	0.00177	0.5	92157	163	92076	5529837	60
	1933	7	0.00161	0.00161	0.5	91994	148	91920	5437761	59.11
	1933	8	0.00147	0.00147	0.5	91846	135	91779	5345841	58.2
	1933	9	0.00135	0.00135	0.5	91711	124	91649	5254062	57.29
	1933	10	0.00127	0.00127	0.5	91587	116	91529	5162413	56.37
	1933	11	0.00123	0.00123	0.5	91471	113	91415	5070884	55.44
	1933	12	0.00128	0.00128	0.5	91358	117	91300	4979469	54.5
	1933	13	0.0014	0.0014	0.5	91242	128	91178	4888170	53.57
	1933	14	0.00158	0.00158	0.5	91114	144	91042	4796992	52.65
	1933	15	0.00182	0.00182	0.5	90970	165	90887	4705950	51.73
	1933	16	0.00206	0.00206	0.5	90804	187	90711	4615063	50.82
	1933	17	0.00229	0.00229	0.5	90618	207	90514	4524352	49.93
	1933	18	0.00252	0.00251	0.5	90410	227	90296	4433838	49.04
	1933	19	0.00274	0.00274	0.5	90183	247	90059	4343542	48.16
	1933	20	0.00297	0.00296	0.5	89936	267	89802	4253482	47.29
	1933	21	0.00317	0.00316	0.5	89669	283	89527	4163680	46.43
	1933	22	0.00333	0.00332	0.5	89386	297	89237	4074153	45.58
	1933	23	0.00346	0.00345	0.5	89088	307	88935	3984916	44.73
	1933	24	0.00354	0.00354	0.5	88781	314	88624	3895981	43.88
	1933	25	0.0036	0.00359	0.5	88467	318	88308	3807357	43.04
	1933	26	0.00366	0.00365	0.5	88149	322	87988	3719049	42.19
	1933	27	0.00373	0.00372	0.5	87828	327	87664	3631060	41.34
	1933	28	0.00381	0.0038	0.5	87501	333	87334	3543396	40.5
	1933	29	0.0039	0.0039	0.5	87168	340	86998	3456062	39.65
	1933	30	0.00401	0.004	0.5	86828	347	86655	3369064	38.8
	1933	31	0.00415	0.00414	0.5	86481	358	86302	3282409	37.96
	1933	32	0.00433	0.00433	0.5	86123	373	85937	3196108	37.11
	1933	33	0.00457	0.00456	0.5	85750	391	85555	3110171	36.27
	1933	34	0.00485	0.00484	0.5	85359	413	85153	3024616	35.43
	1933	35	0.00515	0.00514	0.5	84946	436	84728	2939463	34.6
	1933	36	0.00541	0.00539	0.5	84510	456	84282	2854735	33.78
	1933	37	0.00561	0.0056	0.5	84055	471	83819	2770453	32.96
	1933	38	0.0058	0.00578	0.5	83584	483	83342	2686633	32.14
	1933	39	0.00597	0.00595	0.5	83101	495	82853	2603291	31.33
	1933	40	0.00618	0.00616	0.5	82606	509	82351	2520437	30.51
	1933	41	0.00649	0.00647	0.5	82097	531	81831	2438086	29.7
	1933	42	0.00691	0.00688	0.5	81566	561	81285	2356255	28.89
	1933	43	0.0074	0.00737	0.5	81004	597	80706	2274970	28.08
	1933	44	0.00795	0.00792	0.5	80407	637	80089	2194264	27.29
	1933	45	0.00855	0.00851	0.5	79771	679	79431	2114175	26.5
	1933	46	0.00916	0.00912	0.5	79092	721	78731	2034743	25.73
	1933	47	0.0098	0.00975	0.5	78370	764	77988	1956012	24.96
	1933	48	0.01049	0.01043	0.5	77606	810	77201	1878024	24.2
	1933	49	0.01124	0.01117	0.5	76796	858	76367	1800823	23.45
	1933	50	0.01204	0.01196	0.5	75938	909	75484	1724455	22.71
	1933	51	0.01283	0.01275	0.5	75030	957	74551	1648971	21.98
	1933	52	0.01361	0.01352	0.5	74073	1001	73572	1574420	21.25
	1933	53	0.01437	0.01427	0.5	73071	1043	72550	1500848	20.54
	1933	54	0.01511	0.015	0.5	72029	1081	71489	1428298	19.83
	1933	55	0.01591	0.01578	0.5	70948	1120	70388	1356809	19.12
	1933	56	0.01693	0.01679	0.5	69829	1172	69242	1286421	18.42
	1933	57	0.01825	0.01809	0.5	68656	1242	68035	1217178	17.73
	1933	58	0.01989	0.01969	0.5	67414	1328	66751	1149143	17.05
	1933	59	0.02186	0.02163	0.5	66087	1429	65372	1082392	16.38
	1933	60	0.0241	0.02382	0.5	64657	1540	63887	1017020	15.73
	1933	61	0.02629	0.02594	0.5	63118	1638	62299	953133	15.1
	1933	62	0.02833	0.02793	0.5	61480	1717	60621	890834	14.49
	1933	63	0.03026	0.0298	0.5	59763	1781	58872	830213	13.89
	1933	64	0.03208	0.03158	0.5	57981	1831	57066	771341	13.3
	1933	65	0.03396	0.03339	0.5	56151	1875	55213	714275	12.72
	1933	66	0.03637	0.03572	0.5	54276	1939	53306	659062	12.14
	1933	67	0.0395	0.03874	0.5	52337	2027	51323	605755	11.57
	1933	68	0.04345	0.04252	0.5	50310	2139	49240	554432	11.02
	1933	69	0.04831	0.04717	0.5	48170	2272	47034	505192	10.49
	1933	70	0.05395	0.05253	0.5	45898	2411	44693	458157	9.98
	1933	71	0.05953	0.05781	0.5	43487	2514	42230	413464	9.51
	1933	72	0.06473	0.0627	0.5	40973	2569	39689	371234	9.06
	1933	73	0.06959	0.06725	0.5	38404	2583	37113	331545	8.63
	1933	74	0.07384	0.07121	0.5	35821	2551	34546	294433	8.22
	1933	75	0.07722	0.07435	0.5	33270	2474	32034	259887	7.81
	1933	76	0.08347	0.08013	0.5	30797	2468	29563	227853	7.4
	1933	77	0.09084	0.0869	0.5	28329	2462	27098	198290	7
	1933	78	0.09941	0.0947	0.5	25867	2450	24643	171192	6.62
	1933	79	0.10906	0.10342	0.5	23418	2422	22207	146549	6.26
	1933	80	0.11774	0.11119	0.5	20996	2335	19829	124343	5.92
	1933	81	0.12863	0.12086	0.5	18661	2255	17534	104514	5.6
	1933	82	0.13981	0.13068	0.5	16406	2144	15334	86980	5.3
	1933	83	0.1513	0.14066	0.5	14262	2006	13259	71646	5.02
	1933	84	0.16313	0.15083	0.5	12256	1849	11332	58387	4.76
	1933	85	0.17519	0.16108	0.5	10407	1676	9569	47055	4.52
	1933	86	0.18836	0.17215	0.5	8731	1503	7980	37486	4.29
	1933	87	0.20298	0.18427	0.5	7228	1332	6562	29507	4.08
	1933	88	0.21839	0.19689	0.5	5896	1161	5316	22945	3.89
	1933	89	0.23355	0.20913	0.5	4735	990	4240	17629	3.72
	1933	90	0.24728	0.22007	0.5	3745	824	3333	13389	3.58
	1933	91	0.25847	0.22889	0.5	2921	669	2587	10056	3.44
	1933	92	0.26695	0.23552	0.5	2252	530	1987	7470	3.32
	1933	93	0.27292	0.24015	0.5	1722	413	1515	5482	3.18
	1933	94	0.27763	0.24379	0.5	1308	319	1149	3967	3.03
	1933	95	0.31371	0.27118	0.5	989	268	855	2819	2.85
	1933	96	0.33102	0.28401	0.5	721	205	619	1963	2.72
	1933	97	0.3488	0.297	0.5	516	153	440	1345	2.6
	1933	98	0.36702	0.31011	0.5	363	113	307	905	2.49
	1933	99	0.38563	0.3233	0.5	250	81	210	598	2.39
	1933	100	0.4046	0.33652	0.5	169	57	141	388	2.29
	1933	101	0.42386	0.34974	0.5	112	39	93	248	2.2
	1933	102	0.44336	0.36291	0.5	73	27	60	155	2.12
	1933	103	0.46304	0.37599	0.5	47	18	38	95	2.04
	1933	104	0.48285	0.38895	0.5	29	11	23	57	1.96
	1933	105	0.50272	0.40174	0.5	18	7	14	34	1.9
	1933	106	0.5226	0.41433	0.5	11	4	8	19	1.83
	1933	107	0.54241	0.42669	0.5	6	3	5	11	1.78
	1933	108	0.56209	0.43878	0.5	4	2	3	6	1.73
	1933	109	0.5816	0.45057	0.5	2	1	2	3	1.69
	1933	110+	0.60086	1	1.66	1	1	2	2	1.66
	1934	0	0.06849	0.06526	0.28	100000	6526	95293	6018702	60.19
	1934	1	0.01056	0.0105	0.5	93474	982	92983	5923409	63.37
	1934	2	0.00485	0.00484	0.5	92492	448	92268	5830426	63.04
	1934	3	0.00323	0.00322	0.5	92044	297	91896	5738158	62.34
	1934	4	0.00245	0.00245	0.5	91747	225	91635	5646262	61.54
	1934	5	0.00203	0.00203	0.5	91523	185	91430	5554627	60.69
	1934	6	0.00182	0.00182	0.5	91337	166	91254	5463197	59.81
	1934	7	0.00165	0.00165	0.5	91171	150	91096	5371942	58.92
	1934	8	0.00151	0.00151	0.5	91021	137	90952	5280846	58.02
	1934	9	0.00139	0.00139	0.5	90884	126	90821	5189894	57.1
	1934	10	0.00131	0.00131	0.5	90758	119	90698	5099073	56.18
	1934	11	0.00128	0.00128	0.5	90639	116	90581	5008375	55.26
	1934	12	0.00131	0.0013	0.5	90523	118	90464	4917794	54.33
	1934	13	0.00141	0.00141	0.5	90405	127	90342	4827329	53.4
	1934	14	0.00159	0.00159	0.5	90278	143	90206	4736988	52.47
	1934	15	0.00182	0.00182	0.5	90134	164	90052	4646782	51.55
	1934	16	0.00207	0.00207	0.5	89970	186	89877	4556730	50.65
	1934	17	0.0023	0.0023	0.5	89784	207	89681	4466852	49.75
	1934	18	0.00253	0.00253	0.5	89578	227	89464	4377171	48.86
	1934	19	0.00276	0.00276	0.5	89351	246	89228	4287707	47.99
	1934	20	0.00299	0.00298	0.5	89105	266	88972	4198479	47.12
	1934	21	0.00318	0.00318	0.5	88839	282	88698	4109507	46.26
	1934	22	0.00334	0.00334	0.5	88557	296	88409	4020810	45.4
	1934	23	0.00347	0.00347	0.5	88261	306	88108	3932401	44.55
	1934	24	0.00356	0.00355	0.5	87955	313	87799	3844293	43.71
	1934	25	0.00361	0.00361	0.5	87642	316	87484	3756495	42.86
	1934	26	0.00367	0.00366	0.5	87326	320	87166	3669010	42.01
	1934	27	0.00374	0.00373	0.5	87007	325	86844	3581844	41.17
	1934	28	0.00382	0.00381	0.5	86682	331	86517	3494999	40.32
	1934	29	0.00391	0.00391	0.5	86351	337	86183	3408483	39.47
	1934	30	0.00402	0.00401	0.5	86014	345	85842	3322300	38.63
	1934	31	0.00416	0.00415	0.5	85669	356	85491	3236458	37.78
	1934	32	0.00434	0.00433	0.5	85314	369	85129	3150967	36.93
	1934	33	0.00455	0.00454	0.5	84945	386	84752	3065838	36.09
	1934	34	0.00481	0.0048	0.5	84559	406	84356	2981086	35.25
	1934	35	0.00511	0.0051	0.5	84153	429	83938	2896731	34.42
	1934	36	0.0054	0.00539	0.5	83724	451	83498	2812793	33.6
	1934	37	0.00566	0.00564	0.5	83272	470	83038	2729295	32.78
	1934	38	0.00588	0.00586	0.5	82803	485	82560	2646257	31.96
	1934	39	0.00609	0.00607	0.5	82318	499	82068	2563697	31.14
	1934	40	0.00631	0.00629	0.5	81818	514	81561	2481629	30.33
	1934	41	0.00658	0.00656	0.5	81304	534	81037	2400068	29.52
	1934	42	0.00696	0.00693	0.5	80770	560	80490	2319031	28.71
	1934	43	0.00743	0.0074	0.5	80210	594	79913	2238541	27.91
	1934	44	0.00798	0.00794	0.5	79616	633	79300	2158628	27.11
	1934	45	0.00858	0.00854	0.5	78984	675	78646	2079328	26.33
	1934	46	0.00924	0.00919	0.5	78309	720	77949	2000682	25.55
	1934	47	0.00994	0.00989	0.5	77589	767	77205	1922733	24.78
	1934	48	0.0107	0.01064	0.5	76822	818	76413	1845527	24.02
	1934	49	0.01155	0.01148	0.5	76004	873	75568	1769115	23.28
	1934	50	0.01247	0.0124	0.5	75131	931	74666	1693547	22.54
	1934	51	0.01338	0.01329	0.5	74200	986	73707	1618881	21.82
	1934	52	0.01423	0.01413	0.5	73213	1034	72696	1545175	21.11
	1934	53	0.015	0.01489	0.5	72179	1074	71642	1472479	20.4
	1934	54	0.01569	0.01557	0.5	71105	1107	70551	1400837	19.7
	1934	55	0.01636	0.01622	0.5	69998	1136	69430	1330285	19
	1934	56	0.01724	0.01709	0.5	68862	1177	68274	1260855	18.31
	1934	57	0.01843	0.01826	0.5	67685	1236	67068	1192581	17.62
	1934	58	0.01997	0.01977	0.5	66450	1314	65793	1125514	16.94
	1934	59	0.0219	0.02166	0.5	65136	1411	64430	1059721	16.27
	1934	60	0.02416	0.02387	0.5	63725	1521	62964	995291	15.62
	1934	61	0.02644	0.02609	0.5	62204	1623	61392	932327	14.99
	1934	62	0.02863	0.02822	0.5	60581	1710	59726	870934	14.38
	1934	63	0.03072	0.03025	0.5	58871	1781	57980	811209	13.78
	1934	64	0.03273	0.0322	0.5	57090	1839	56171	753228	13.19
	1934	65	0.03475	0.03415	0.5	55251	1887	54308	697058	12.62
	1934	66	0.03716	0.03648	0.5	53364	1947	52391	642750	12.04
	1934	67	0.04018	0.03939	0.5	51418	2026	50405	590359	11.48
	1934	68	0.04394	0.04299	0.5	49392	2124	48330	539954	10.93
	1934	69	0.04851	0.04736	0.5	47269	2239	46149	491624	10.4
	1934	70	0.05389	0.05248	0.5	45030	2363	43849	445475	9.89
	1934	71	0.05955	0.05783	0.5	42667	2467	41433	401626	9.41
	1934	72	0.06512	0.06307	0.5	40200	2535	38932	360193	8.96
	1934	73	0.0705	0.0681	0.5	37665	2565	36382	321261	8.53
	1934	74	0.07579	0.07302	0.5	35100	2563	33818	284879	8.12
	1934	75	0.07872	0.07574	0.5	32537	2464	31304	251061	7.72
	1934	76	0.08551	0.082	0.5	30072	2466	28839	219756	7.31
	1934	77	0.09322	0.08907	0.5	27606	2459	26377	190917	6.92
	1934	78	0.10196	0.09702	0.5	25147	2440	23928	164540	6.54
	1934	79	0.11168	0.10578	0.5	22708	2402	21507	140613	6.19
	1934	80	0.11975	0.11298	0.5	20306	2294	19159	119106	5.87
	1934	81	0.13068	0.12267	0.5	18012	2209	16907	99947	5.55
	1934	82	0.14202	0.1326	0.5	15802	2095	14754	83040	5.26
	1934	83	0.15336	0.14244	0.5	13707	1952	12730	68286	4.98
	1934	84	0.16454	0.15203	0.5	11754	1787	10861	55556	4.73
	1934	85	0.17585	0.16164	0.5	9967	1611	9162	44695	4.48
	1934	86	0.18828	0.17208	0.5	8356	1438	7637	35533	4.25
	1934	87	0.20248	0.18386	0.5	6918	1272	6282	27896	4.03
	1934	88	0.21832	0.19683	0.5	5646	1111	5091	21614	3.83
	1934	89	0.23496	0.21026	0.5	4535	953	4058	16523	3.64
	1934	90	0.25153	0.22343	0.5	3581	800	3181	12465	3.48
	1934	91	0.26666	0.23529	0.5	2781	654	2454	9284	3.34
	1934	92	0.27881	0.2447	0.5	2127	520	1867	6830	3.21
	1934	93	0.28682	0.25085	0.5	1606	403	1405	4963	3.09
	1934	94	0.29141	0.25435	0.5	1203	306	1050	3559	2.96
	1934	95	0.32028	0.27607	0.5	897	248	773	2508	2.8
	1934	96	0.3381	0.28921	0.5	650	188	556	1735	2.67
	1934	97	0.35639	0.30249	0.5	462	140	392	1179	2.55
	1934	98	0.37512	0.31588	0.5	322	102	271	787	2.44
	1934	99	0.39425	0.32933	0.5	220	73	184	516	2.34
	1934	100	0.41371	0.3428	0.5	148	51	122	332	2.25
	1934	101	0.43346	0.35625	0.5	97	35	80	209	2.16
	1934	102	0.45343	0.36963	0.5	63	23	51	130	2.07
	1934	103	0.47356	0.3829	0.5	39	15	32	79	2
	1934	104	0.49379	0.39602	0.5	24	10	20	47	1.92
	1934	105	0.51405	0.40894	0.5	15	6	12	27	1.86
	1934	106	0.53428	0.42164	0.5	9	4	7	16	1.8
	1934	107	0.55441	0.43408	0.5	5	2	4	9	1.74
	1934	108	0.57437	0.44622	0.5	3	1	2	5	1.69
	1934	109	0.5941	0.45804	0.5	2	1	1	3	1.65
	1934	110+	0.61355	1	1.63	1	1	1	1	1.63
	1935	0	0.06151	0.05881	0.25	100000	5881	95613	6090584	60.91
	1935	1	0.00891	0.00887	0.5	94119	835	93701	5994971	63.7
	1935	2	0.00415	0.00414	0.5	93284	386	93091	5901269	63.26
	1935	3	0.00298	0.00298	0.5	92898	276	92760	5808178	62.52
	1935	4	0.0024	0.0024	0.5	92622	222	92510	5715419	61.71
	1935	5	0.00201	0.00201	0.5	92399	185	92306	5622908	60.85
	1935	6	0.0018	0.0018	0.5	92214	166	92131	5530602	59.98
	1935	7	0.00162	0.00162	0.5	92048	149	91973	5438471	59.08
	1935	8	0.00147	0.00147	0.5	91899	135	91831	5346498	58.18
	1935	9	0.00137	0.00137	0.5	91764	126	91701	5254666	57.26
	1935	10	0.00131	0.00131	0.5	91638	120	91578	5162965	56.34
	1935	11	0.0013	0.00129	0.5	91518	118	91459	5071387	55.41
	1935	12	0.00134	0.00134	0.5	91400	122	91339	4979928	54.49
	1935	13	0.00143	0.00143	0.5	91278	131	91213	4888589	53.56
	1935	14	0.0016	0.0016	0.5	91147	145	91075	4797377	52.63
	1935	15	0.00182	0.00182	0.5	91002	166	90919	4706302	51.72
	1935	16	0.00206	0.00206	0.5	90836	187	90743	4615383	50.81
	1935	17	0.00229	0.00229	0.5	90649	208	90545	4524640	49.91
	1935	18	0.00251	0.00251	0.5	90442	227	90328	4434095	49.03
	1935	19	0.00272	0.00271	0.5	90215	245	90092	4343766	48.15
	1935	20	0.00292	0.00291	0.5	89970	262	89839	4253674	47.28
	1935	21	0.00309	0.00309	0.5	89708	277	89570	4163835	46.42
	1935	22	0.00325	0.00324	0.5	89431	290	89286	4074265	45.56
	1935	23	0.00338	0.00338	0.5	89141	301	88991	3984979	44.7
	1935	24	0.0035	0.00349	0.5	88840	310	88685	3895988	43.85
	1935	25	0.00359	0.00358	0.5	88530	317	88372	3807303	43.01
	1935	26	0.00367	0.00367	0.5	88213	323	88052	3718931	42.16
	1935	27	0.00375	0.00374	0.5	87890	329	87725	3630879	41.31
	1935	28	0.00382	0.00381	0.5	87561	334	87394	3543154	40.47
	1935	29	0.00388	0.00387	0.5	87227	338	87058	3455760	39.62
	1935	30	0.00394	0.00394	0.5	86889	342	86718	3368702	38.77
	1935	31	0.00405	0.00404	0.5	86547	350	86372	3281984	37.92
	1935	32	0.00421	0.00421	0.5	86197	363	86016	3195612	37.07
	1935	33	0.00444	0.00443	0.5	85835	380	85644	3109596	36.23
	1935	34	0.00473	0.00472	0.5	85454	403	85253	3023952	35.39
	1935	35	0.00508	0.00507	0.5	85051	431	84836	2938699	34.55
	1935	36	0.00543	0.00541	0.5	84620	458	84391	2853863	33.73
	1935	37	0.00574	0.00573	0.5	84162	482	83921	2769472	32.91
	1935	38	0.006	0.00598	0.5	83680	501	83429	2685552	32.09
	1935	39	0.00621	0.00619	0.5	83179	515	82922	2602122	31.28
	1935	40	0.00639	0.00637	0.5	82664	526	82401	2519201	30.48
	1935	41	0.0066	0.00658	0.5	82138	541	81868	2436799	29.67
	1935	42	0.0069	0.00688	0.5	81597	561	81317	2354932	28.86
	1935	43	0.00731	0.00729	0.5	81036	590	80741	2273615	28.06
	1935	44	0.00784	0.00781	0.5	80446	629	80131	2192874	27.26
	1935	45	0.00847	0.00843	0.5	79817	673	79481	2112743	26.47
	1935	46	0.00913	0.00909	0.5	79144	720	78784	2033262	25.69
	1935	47	0.00984	0.00979	0.5	78425	768	78041	1954478	24.92
	1935	48	0.01056	0.01051	0.5	77657	816	77249	1876437	24.16
	1935	49	0.01133	0.01126	0.5	76841	866	76408	1799188	23.41
	1935	50	0.01215	0.01207	0.5	75975	917	75517	1722780	22.68
	1935	51	0.013	0.01291	0.5	75058	969	74574	1647263	21.95
	1935	52	0.01387	0.01377	0.5	74089	1020	73579	1572689	21.23
	1935	53	0.01473	0.01463	0.5	73068	1069	72534	1499111	20.52
	1935	54	0.01558	0.01546	0.5	72000	1113	71443	1426576	19.81
	1935	55	0.01645	0.01631	0.5	70887	1156	70308	1355133	19.12
	1935	56	0.01742	0.01727	0.5	69730	1204	69128	1284825	18.43
	1935	57	0.01856	0.01839	0.5	68526	1260	67896	1215697	17.74
	1935	58	0.01991	0.01971	0.5	67265	1326	66603	1147801	17.06
	1935	59	0.02148	0.02125	0.5	65940	1401	65239	1081199	16.4
	1935	60	0.02328	0.02302	0.5	64538	1485	63795	1015960	15.74
	1935	61	0.02526	0.02495	0.5	63053	1573	62266	952165	15.1
	1935	62	0.0274	0.02703	0.5	61480	1662	60649	889898	14.47
	1935	63	0.02972	0.02928	0.5	59818	1752	58942	829250	13.86
	1935	64	0.03225	0.03174	0.5	58066	1843	57145	770308	13.27
	1935	65	0.03502	0.03442	0.5	56223	1935	55256	713163	12.68
	1935	66	0.03794	0.03723	0.5	54288	2021	53277	657908	12.12
	1935	67	0.04106	0.04023	0.5	52267	2103	51215	604630	11.57
	1935	68	0.04448	0.04351	0.5	50164	2183	49072	553415	11.03
	1935	69	0.04823	0.04709	0.5	47981	2259	46851	504342	10.51
	1935	70	0.05236	0.05102	0.5	45722	2333	44555	457491	10.01
	1935	71	0.05707	0.05548	0.5	43389	2407	42185	412936	9.52
	1935	72	0.06236	0.06047	0.5	40981	2478	39742	370751	9.05
	1935	73	0.06808	0.06584	0.5	38503	2535	37236	331008	8.6
	1935	74	0.07428	0.07162	0.5	35968	2576	34680	293772	8.17
	1935	75	0.07814	0.0752	0.5	33392	2511	32137	259092	7.76
	1935	76	0.08567	0.08215	0.5	30881	2537	29613	226956	7.35
	1935	77	0.09378	0.08958	0.5	28344	2539	27075	197343	6.96
	1935	78	0.10232	0.09734	0.5	25805	2512	24549	170268	6.6
	1935	79	0.11112	0.10527	0.5	23293	2452	22067	145719	6.26
	1935	80	0.11704	0.11057	0.5	20841	2304	19689	123652	5.93
	1935	81	0.12673	0.11918	0.5	18537	2209	17432	103963	5.61
	1935	82	0.13741	0.12858	0.5	16328	2099	15278	86531	5.3
	1935	83	0.1489	0.13859	0.5	14228	1972	13242	71253	5.01
	1935	84	0.16102	0.14903	0.5	12256	1827	11343	58011	4.73
	1935	85	0.17412	0.16018	0.5	10430	1671	9595	46668	4.47
	1935	86	0.18858	0.17233	0.5	8759	1510	8004	37073	4.23
	1935	87	0.20459	0.1856	0.5	7250	1346	6577	29069	4.01
	1935	88	0.22185	0.19969	0.5	5904	1179	5315	22492	3.81
	1935	89	0.23898	0.21348	0.5	4725	1009	4221	17177	3.64
	1935	90	0.25377	0.2252	0.5	3716	837	3298	12956	3.49
	1935	91	0.26597	0.23476	0.5	2880	676	2542	9658	3.35
	1935	92	0.27531	0.242	0.5	2204	533	1937	7117	3.23
	1935	93	0.2802	0.24577	0.5	1670	411	1465	5180	3.1
	1935	94	0.28236	0.24743	0.5	1260	312	1104	3715	2.95
	1935	95	0.32438	0.27911	0.5	948	265	816	2611	2.75
	1935	96	0.34316	0.2929	0.5	683	200	583	1795	2.63
	1935	97	0.36246	0.30685	0.5	483	148	409	1212	2.51
	1935	98	0.38224	0.32091	0.5	335	107	281	803	2.4
	1935	99	0.40244	0.33503	0.5	227	76	189	522	2.29
	1935	100	0.423	0.34915	0.5	151	53	125	332	2.2
	1935	101	0.44384	0.36323	0.5	98	36	81	207	2.11
	1935	102	0.46491	0.37722	0.5	63	24	51	127	2.02
	1935	103	0.48612	0.39107	0.5	39	15	31	76	1.95
	1935	104	0.5074	0.40472	0.5	24	10	19	45	1.87
	1935	105	0.52868	0.41814	0.5	14	6	11	26	1.81
	1935	106	0.54987	0.43129	0.5	8	4	6	14	1.75
	1935	107	0.5709	0.44412	0.5	5	2	4	8	1.69
	1935	108	0.5917	0.45661	0.5	3	1	2	4	1.64
	1935	109	0.61219	0.46872	0.5	1	1	1	2	1.61
	1935	110+	0.63231	1	1.58	1	1	1	1	1.58
	1936	0	0.06278	0.05998	0.26	100000	5998	95552	6035110	60.35
	1936	1	0.00883	0.00879	0.5	94002	826	93588	5939557	63.19
	1936	2	0.00424	0.00423	0.5	93175	394	92978	5845969	62.74
	1936	3	0.00285	0.00285	0.5	92781	264	92649	5752991	62.01
	1936	4	0.00227	0.00227	0.5	92517	210	92412	5660342	61.18
	1936	5	0.00189	0.00188	0.5	92307	174	92220	5567930	60.32
	1936	6	0.0017	0.0017	0.5	92133	157	92055	5475710	59.43
	1936	7	0.00155	0.00155	0.5	91976	142	91905	5383656	58.53
	1936	8	0.00142	0.00142	0.5	91834	130	91769	5291751	57.62
	1936	9	0.00132	0.00132	0.5	91704	121	91643	5199982	56.7
	1936	10	0.00126	0.00126	0.5	91583	115	91525	5108339	55.78
	1936	11	0.00126	0.00125	0.5	91467	115	91410	5016814	54.85
	1936	12	0.00131	0.00131	0.5	91353	120	91293	4925404	53.92
	1936	13	0.00143	0.00143	0.5	91233	130	91168	4834111	52.99
	1936	14	0.00161	0.00161	0.5	91103	146	91029	4742943	52.06
	1936	15	0.00185	0.00185	0.5	90956	168	90872	4651914	51.14
	1936	16	0.00212	0.00211	0.5	90788	192	90692	4561042	50.24
	1936	17	0.00237	0.00237	0.5	90596	215	90488	4470350	49.34
	1936	18	0.00261	0.00261	0.5	90381	236	90263	4379861	48.46
	1936	19	0.00283	0.00282	0.5	90145	254	90018	4289598	47.59
	1936	20	0.00301	0.00301	0.5	89891	270	89756	4199580	46.72
	1936	21	0.00317	0.00317	0.5	89621	284	89479	4109824	45.86
	1936	22	0.00332	0.00331	0.5	89337	296	89189	4020345	45
	1936	23	0.00344	0.00344	0.5	89041	306	88888	3931156	44.15
	1936	24	0.00355	0.00355	0.5	88735	315	88578	3842269	43.3
	1936	25	0.00365	0.00365	0.5	88420	322	88259	3753691	42.45
	1936	26	0.00374	0.00374	0.5	88098	329	87933	3665432	41.61
	1936	27	0.00382	0.00382	0.5	87769	335	87601	3577499	40.76
	1936	28	0.0039	0.00389	0.5	87434	340	87264	3489898	39.91
	1936	29	0.00396	0.00395	0.5	87094	344	86922	3402634	39.07
	1936	30	0.00402	0.00401	0.5	86749	348	86576	3315712	38.22
	1936	31	0.00412	0.00411	0.5	86402	355	86224	3229137	37.37
	1936	32	0.00429	0.00428	0.5	86046	368	85862	3142913	36.53
	1936	33	0.00451	0.0045	0.5	85678	386	85485	3057051	35.68
	1936	34	0.00481	0.0048	0.5	85293	409	85088	2971565	34.84
	1936	35	0.00516	0.00515	0.5	84883	437	84665	2886477	34.01
	1936	36	0.00553	0.00552	0.5	84446	466	84213	2801812	33.18
	1936	37	0.0059	0.00588	0.5	83980	494	83733	2717599	32.36
	1936	38	0.00625	0.00623	0.5	83486	520	83226	2633866	31.55
	1936	39	0.00654	0.00652	0.5	82966	541	82696	2550640	30.74
	1936	40	0.0068	0.00678	0.5	82425	558	82146	2467944	29.94
	1936	41	0.00706	0.00704	0.5	81867	576	81579	2385798	29.14
	1936	42	0.00736	0.00733	0.5	81291	596	80993	2304219	28.35
	1936	43	0.00772	0.00769	0.5	80695	620	80385	2223226	27.55
	1936	44	0.00818	0.00815	0.5	80074	653	79748	2142841	26.76
	1936	45	0.00875	0.00871	0.5	79422	692	79076	2063093	25.98
	1936	46	0.00939	0.00935	0.5	78730	736	78362	1984017	25.2
	1936	47	0.0101	0.01005	0.5	77994	784	77602	1905655	24.43
	1936	48	0.01087	0.01081	0.5	77210	835	76792	1828054	23.68
	1936	49	0.01171	0.01164	0.5	76375	889	75931	1751261	22.93
	1936	50	0.01261	0.01253	0.5	75486	946	75013	1675330	22.19
	1936	51	0.01354	0.01345	0.5	74541	1003	74039	1600317	21.47
	1936	52	0.01449	0.01439	0.5	73538	1058	73009	1526278	20.75
	1936	53	0.01544	0.01532	0.5	72480	1111	71925	1453269	20.05
	1936	54	0.01635	0.01622	0.5	71369	1157	70791	1381344	19.35
	1936	55	0.01723	0.01708	0.5	70212	1199	69612	1310554	18.67
	1936	56	0.01821	0.01805	0.5	69013	1246	68390	1240941	17.98
	1936	57	0.01936	0.01917	0.5	67767	1299	67117	1172551	17.3
	1936	58	0.0207	0.02049	0.5	66468	1362	65787	1105434	16.63
	1936	59	0.02229	0.02204	0.5	65106	1435	64389	1039647	15.97
	1936	60	0.02412	0.02384	0.5	63671	1518	62912	975258	15.32
	1936	61	0.02618	0.02584	0.5	62153	1606	61350	912346	14.68
	1936	62	0.02845	0.02805	0.5	60547	1698	59698	850996	14.06
	1936	63	0.03096	0.03049	0.5	58849	1794	57952	791298	13.45
	1936	64	0.03377	0.03321	0.5	57054	1895	56107	733347	12.85
	1936	65	0.03688	0.03621	0.5	55160	1997	54161	677239	12.28
	1936	66	0.0401	0.03931	0.5	53162	2090	52117	623078	11.72
	1936	67	0.04336	0.04244	0.5	51072	2168	49989	570961	11.18
	1936	68	0.04671	0.04565	0.5	48905	2232	47789	520972	10.65
	1936	69	0.05021	0.04898	0.5	46673	2286	45530	473183	10.14
	1936	70	0.05395	0.05253	0.5	44387	2332	43221	427654	9.63
	1936	71	0.05845	0.05679	0.5	42055	2388	40861	384433	9.14
	1936	72	0.064	0.06201	0.5	39667	2460	38437	343572	8.66
	1936	73	0.07063	0.06822	0.5	37207	2538	35938	305135	8.2
	1936	74	0.0783	0.07535	0.5	34669	2612	33362	269197	7.76
	1936	75	0.08389	0.08051	0.5	32056	2581	30766	235835	7.36
	1936	76	0.09231	0.08824	0.5	29476	2601	28175	205069	6.96
	1936	77	0.10136	0.09647	0.5	26875	2593	25578	176894	6.58
	1936	78	0.11071	0.10491	0.5	24282	2547	23008	151316	6.23
	1936	79	0.11995	0.11316	0.5	21735	2459	20505	128307	5.9
	1936	80	0.12539	0.11799	0.5	19275	2274	18138	107802	5.59
	1936	81	0.13557	0.12697	0.5	17001	2159	15922	89664	5.27
	1936	82	0.1474	0.13728	0.5	14842	2038	13824	73742	4.97
	1936	83	0.16057	0.14863	0.5	12805	1903	11853	59919	4.68
	1936	84	0.17484	0.16078	0.5	10902	1753	10025	48066	4.41
	1936	85	0.19002	0.17354	0.5	9149	1588	8355	38041	4.16
	1936	86	0.20604	0.1868	0.5	7561	1412	6855	29686	3.93
	1936	87	0.22355	0.20108	0.5	6149	1236	5531	22831	3.71
	1936	88	0.24226	0.21608	0.5	4912	1061	4382	17300	3.52
	1936	89	0.26089	0.23078	0.5	3851	889	3407	12919	3.35
	1936	90	0.27736	0.24358	0.5	2962	722	2601	9512	3.21
	1936	91	0.29101	0.25404	0.5	2241	569	1956	6911	3.08
	1936	92	0.30173	0.26218	0.5	1671	438	1452	4955	2.96
	1936	93	0.30894	0.2676	0.5	1233	330	1068	3502	2.84
	1936	94	0.31362	0.27111	0.5	903	245	781	2434	2.69
	1936	95	0.3598	0.30494	0.5	658	201	558	1653	2.51
	1936	96	0.38079	0.31988	0.5	458	146	384	1095	2.39
	1936	97	0.40224	0.33489	0.5	311	104	259	711	2.28
	1936	98	0.4241	0.3499	0.5	207	72	171	452	2.18
	1936	99	0.44628	0.36486	0.5	135	49	110	281	2.09
	1936	100	0.46869	0.37971	0.5	85	32	69	171	2
	1936	101	0.49125	0.39438	0.5	53	21	43	102	1.92
	1936	102	0.51386	0.40882	0.5	32	13	26	59	1.85
	1936	103	0.53643	0.42298	0.5	19	8	15	34	1.78
	1936	104	0.55887	0.43681	0.5	11	5	9	19	1.71
	1936	105	0.58108	0.45026	0.5	6	3	5	10	1.66
	1936	106	0.603	0.46331	0.5	3	2	3	5	1.6
	1936	107	0.62452	0.47591	0.5	2	1	1	3	1.56
	1936	108	0.64557	0.48804	0.5	1	0	1	1	1.51
	1936	109	0.66609	0.49968	0.5	0	0	0	1	1.48
	1936	110+	0.68602	1	1.46	0	0	0	0	1.46
	1937	0	0.06127	0.05859	0.25	100000	5859	95625	6103429	61.03
	1937	1	0.00837	0.00833	0.5	94141	784	93749	6007804	63.82
	1937	2	0.00397	0.00396	0.5	93357	370	93172	5914055	63.35
	1937	3	0.00271	0.0027	0.5	92987	251	92861	5820883	62.6
	1937	4	0.00214	0.00214	0.5	92736	198	92637	5728021	61.77
	1937	5	0.00178	0.00178	0.5	92538	164	92456	5635385	60.9
	1937	6	0.00158	0.00158	0.5	92373	146	92301	5542929	60.01
	1937	7	0.00143	0.00142	0.5	92228	131	92162	5450628	59.1
	1937	8	0.0013	0.0013	0.5	92096	120	92036	5358466	58.18
	1937	9	0.0012	0.0012	0.5	91977	110	91921	5266430	57.26
	1937	10	0.00113	0.00113	0.5	91866	104	91814	5174508	56.33
	1937	11	0.00113	0.00113	0.5	91762	104	91710	5082694	55.39
	1937	12	0.00119	0.00119	0.5	91658	109	91604	4990984	54.45
	1937	13	0.00131	0.00131	0.5	91549	120	91489	4899381	53.52
	1937	14	0.0015	0.0015	0.5	91429	137	91360	4807892	52.59
	1937	15	0.00174	0.00174	0.5	91292	159	91212	4716532	51.66
	1937	16	0.00199	0.00199	0.5	91133	181	91043	4625319	50.75
	1937	17	0.00224	0.00224	0.5	90952	203	90850	4534277	49.85
	1937	18	0.00247	0.00247	0.5	90749	224	90636	4443426	48.96
	1937	19	0.00268	0.00268	0.5	90524	242	90403	4352790	48.08
	1937	20	0.00286	0.00285	0.5	90282	258	90153	4262387	47.21
	1937	21	0.003	0.003	0.5	90024	270	89889	4172234	46.35
	1937	22	0.00312	0.00312	0.5	89755	280	89615	4082344	45.48
	1937	23	0.00322	0.00322	0.5	89475	288	89331	3992730	44.62
	1937	24	0.00331	0.0033	0.5	89187	295	89040	3903399	43.77
	1937	25	0.00339	0.00338	0.5	88892	301	88742	3814359	42.91
	1937	26	0.00347	0.00347	0.5	88592	307	88438	3725617	42.05
	1937	27	0.00356	0.00356	0.5	88285	314	88128	3637178	41.2
	1937	28	0.00365	0.00365	0.5	87971	321	87811	3549051	40.34
	1937	29	0.00374	0.00374	0.5	87650	328	87486	3461240	39.49
	1937	30	0.00384	0.00383	0.5	87323	335	87155	3373754	38.64
	1937	31	0.00396	0.00396	0.5	86988	344	86816	3286599	37.78
	1937	32	0.00413	0.00412	0.5	86644	357	86465	3199783	36.93
	1937	33	0.00433	0.00432	0.5	86287	373	86101	3113317	36.08
	1937	34	0.00457	0.00456	0.5	85914	392	85718	3027217	35.24
	1937	35	0.00486	0.00485	0.5	85522	415	85315	2941498	34.39
	1937	36	0.00518	0.00516	0.5	85107	440	84888	2856184	33.56
	1937	37	0.00551	0.00549	0.5	84668	465	84435	2771296	32.73
	1937	38	0.00586	0.00584	0.5	84203	492	83957	2686861	31.91
	1937	39	0.0062	0.00618	0.5	83711	517	83453	2602904	31.09
	1937	40	0.00651	0.00649	0.5	83194	540	82924	2519451	30.28
	1937	41	0.00682	0.0068	0.5	82654	562	82373	2436527	29.48
	1937	42	0.00715	0.00712	0.5	82092	585	81799	2354154	28.68
	1937	43	0.00751	0.00748	0.5	81507	610	81202	2272355	27.88
	1937	44	0.00793	0.0079	0.5	80897	639	80578	2191153	27.09
	1937	45	0.00846	0.00842	0.5	80258	676	79920	2110575	26.3
	1937	46	0.00908	0.00903	0.5	79582	719	79223	2030655	25.52
	1937	47	0.00977	0.00972	0.5	78863	767	78480	1951433	24.74
	1937	48	0.01053	0.01047	0.5	78096	818	77687	1872953	23.98
	1937	49	0.01136	0.0113	0.5	77279	873	76842	1795266	23.23
	1937	50	0.01226	0.01219	0.5	76406	931	75940	1718424	22.49
	1937	51	0.01319	0.01311	0.5	75475	989	74980	1642483	21.76
	1937	52	0.01414	0.01404	0.5	74485	1046	73962	1567503	21.04
	1937	53	0.01511	0.015	0.5	73439	1101	72889	1493541	20.34
	1937	54	0.01606	0.01593	0.5	72338	1153	71762	1420653	19.64
	1937	55	0.01698	0.01684	0.5	71185	1198	70586	1348891	18.95
	1937	56	0.01796	0.0178	0.5	69987	1246	69364	1278305	18.26
	1937	57	0.01906	0.01888	0.5	68741	1298	68092	1208941	17.59
	1937	58	0.02033	0.02013	0.5	67443	1357	66765	1140849	16.92
	1937	59	0.0218	0.02157	0.5	66086	1425	65373	1074084	16.25
	1937	60	0.0235	0.02323	0.5	64661	1502	63909	1008711	15.6
	1937	61	0.02543	0.02511	0.5	63158	1586	62366	944801	14.96
	1937	62	0.02759	0.02722	0.5	61573	1676	60735	882436	14.33
	1937	63	0.03002	0.02957	0.5	59897	1771	59011	821701	13.72
	1937	64	0.03277	0.03224	0.5	58126	1874	57189	762690	13.12
	1937	65	0.03586	0.03523	0.5	56252	1982	55261	705501	12.54
	1937	66	0.03906	0.03832	0.5	54270	2079	53230	650240	11.98
	1937	67	0.04227	0.04139	0.5	52190	2160	51110	597010	11.44
	1937	68	0.04542	0.04441	0.5	50030	2222	48919	545900	10.91
	1937	69	0.04855	0.0474	0.5	47808	2266	46675	496981	10.4
	1937	70	0.05178	0.05047	0.5	45542	2299	44393	450306	9.89
	1937	71	0.05573	0.05422	0.5	43244	2345	42071	405913	9.39
	1937	72	0.06077	0.05897	0.5	40899	2412	39693	363842	8.9
	1937	73	0.06712	0.06494	0.5	38487	2499	37237	324149	8.42
	1937	74	0.07493	0.07222	0.5	35987	2599	34688	286912	7.97
	1937	75	0.0819	0.07868	0.5	33388	2627	32075	252224	7.55
	1937	76	0.08976	0.0859	0.5	30761	2642	29440	220149	7.16
	1937	77	0.09803	0.09345	0.5	28119	2628	26805	190709	6.78
	1937	78	0.10676	0.10135	0.5	25491	2584	24199	163905	6.43
	1937	79	0.11542	0.10912	0.5	22907	2500	21658	139705	6.1
	1937	80	0.12028	0.11346	0.5	20408	2315	19250	118048	5.78
	1937	81	0.12964	0.12175	0.5	18092	2203	16991	98798	5.46
	1937	82	0.14093	0.13165	0.5	15890	2092	14844	81807	5.15
	1937	83	0.15395	0.14295	0.5	13798	1972	12812	66963	4.85
	1937	84	0.1682	0.15515	0.5	11825	1835	10908	54152	4.58
	1937	85	0.18327	0.16789	0.5	9991	1677	9152	43244	4.33
	1937	86	0.19855	0.18062	0.5	8313	1502	7563	34092	4.1
	1937	87	0.21422	0.19349	0.5	6812	1318	6153	26529	3.89
	1937	88	0.23058	0.20674	0.5	5494	1136	4926	20376	3.71
	1937	89	0.24653	0.21948	0.5	4358	956	3880	15451	3.55
	1937	90	0.26055	0.23052	0.5	3401	784	3009	11571	3.4
	1937	91	0.27233	0.23969	0.5	2617	627	2304	8561	3.27
	1937	92	0.28101	0.24639	0.5	1990	490	1745	6258	3.14
	1937	93	0.28641	0.25053	0.5	1500	376	1312	4513	3.01
	1937	94	0.29138	0.25433	0.5	1124	286	981	3201	2.85
	1937	95	0.33896	0.28984	0.5	838	243	717	2220	2.65
	1937	96	0.35865	0.30411	0.5	595	181	505	1503	2.53
	1937	97	0.37883	0.3185	0.5	414	132	348	999	2.41
	1937	98	0.39947	0.33296	0.5	282	94	235	650	2.3
	1937	99	0.42048	0.34744	0.5	188	65	156	415	2.2
	1937	100	0.44181	0.36187	0.5	123	44	101	259	2.11
	1937	101	0.46337	0.37621	0.5	78	29	64	159	2.03
	1937	102	0.48508	0.3904	0.5	49	19	39	95	1.95
	1937	103	0.50687	0.40439	0.5	30	12	24	56	1.87
	1937	104	0.52865	0.41813	0.5	18	7	14	32	1.8
	1937	105	0.55034	0.43158	0.5	10	4	8	18	1.74
	1937	106	0.57186	0.44471	0.5	6	3	5	10	1.68
	1937	107	0.59313	0.45746	0.5	3	1	3	5	1.63
	1937	108	0.61407	0.46982	0.5	2	1	1	3	1.59
	1937	109	0.63461	0.48175	0.5	1	0	1	1	1.55
	1937	110+	0.65468	1	1.53	0	0	1	1	1.53
	1938	0	0.05785	0.05541	0.24	100000	5541	95795	6238955	62.39
	1938	1	0.00783	0.0078	0.5	94459	736	94090	6143160	65.04
	1938	2	0.00356	0.00356	0.5	93722	333	93555	6049070	64.54
	1938	3	0.00244	0.00244	0.5	93389	228	93275	5955514	63.77
	1938	4	0.00193	0.00193	0.5	93161	180	93071	5862239	62.93
	1938	5	0.00158	0.00158	0.5	92981	147	92908	5769169	62.05
	1938	6	0.00143	0.00143	0.5	92834	132	92768	5676261	61.14
	1938	7	0.00129	0.00129	0.5	92702	119	92642	5583493	60.23
	1938	8	0.00118	0.00118	0.5	92583	109	92528	5490850	59.31
	1938	9	0.00109	0.00109	0.5	92474	101	92423	5398322	58.38
	1938	10	0.00102	0.00102	0.5	92373	94	92325	5305899	57.44
	1938	11	0.00101	0.00101	0.5	92278	93	92231	5213574	56.5
	1938	12	0.00106	0.00106	0.5	92185	98	92136	5121342	55.56
	1938	13	0.00117	0.00117	0.5	92087	108	92033	5029206	54.61
	1938	14	0.00133	0.00133	0.5	91979	123	91918	4937173	53.68
	1938	15	0.00154	0.00154	0.5	91857	142	91786	4845255	52.75
	1938	16	0.00175	0.00175	0.5	91715	160	91635	4753469	51.83
	1938	17	0.00195	0.00195	0.5	91555	178	91466	4661834	50.92
	1938	18	0.00214	0.00214	0.5	91376	196	91279	4570369	50.02
	1938	19	0.00231	0.00231	0.5	91181	211	91075	4479090	49.12
	1938	20	0.00246	0.00246	0.5	90970	224	90858	4388015	48.24
	1938	21	0.00258	0.00258	0.5	90746	234	90629	4297156	47.35
	1938	22	0.00269	0.00268	0.5	90512	243	90391	4206527	46.47
	1938	23	0.00277	0.00277	0.5	90269	250	90144	4116136	45.6
	1938	24	0.00286	0.00285	0.5	90019	257	89891	4025992	44.72
	1938	25	0.00293	0.00293	0.5	89762	263	89631	3936101	43.85
	1938	26	0.00302	0.00301	0.5	89499	269	89365	3846470	42.98
	1938	27	0.0031	0.0031	0.5	89230	276	89092	3757106	42.11
	1938	28	0.00318	0.00318	0.5	88954	283	88812	3668014	41.24
	1938	29	0.00326	0.00325	0.5	88671	289	88527	3579201	40.36
	1938	30	0.00334	0.00333	0.5	88383	294	88235	3490675	39.5
	1938	31	0.00344	0.00343	0.5	88088	303	87937	3402439	38.63
	1938	32	0.00358	0.00357	0.5	87786	314	87629	3314502	37.76
	1938	33	0.00376	0.00375	0.5	87472	328	87308	3226874	36.89
	1938	34	0.00399	0.00398	0.5	87143	347	86970	3139566	36.03
	1938	35	0.00425	0.00424	0.5	86797	368	86612	3052596	35.17
	1938	36	0.00454	0.00453	0.5	86428	392	86232	2965984	34.32
	1938	37	0.00484	0.00483	0.5	86037	415	85829	2879752	33.47
	1938	38	0.00515	0.00514	0.5	85621	440	85401	2793923	32.63
	1938	39	0.00548	0.00546	0.5	85181	465	84948	2708522	31.8
	1938	40	0.0058	0.00578	0.5	84716	490	84471	2623574	30.97
	1938	41	0.00612	0.0061	0.5	84226	514	83969	2539103	30.15
	1938	42	0.00645	0.00643	0.5	83712	538	83443	2455134	29.33
	1938	43	0.00681	0.00679	0.5	83174	564	82891	2371691	28.51
	1938	44	0.00721	0.00718	0.5	82609	593	82313	2288800	27.71
	1938	45	0.00768	0.00765	0.5	82016	627	81702	2206487	26.9
	1938	46	0.00824	0.0082	0.5	81389	668	81055	2124785	26.11
	1938	47	0.00889	0.00885	0.5	80721	714	80364	2043730	25.32
	1938	48	0.00962	0.00957	0.5	80006	766	79623	1963367	24.54
	1938	49	0.01042	0.01037	0.5	79240	822	78830	1883743	23.77
	1938	50	0.0113	0.01123	0.5	78419	881	77978	1804914	23.02
	1938	51	0.0122	0.01213	0.5	77538	940	77068	1726935	22.27
	1938	52	0.01312	0.01304	0.5	76598	999	76098	1649868	21.54
	1938	53	0.01407	0.01397	0.5	75599	1056	75071	1573769	20.82
	1938	54	0.01502	0.01491	0.5	74543	1111	73987	1498698	20.11
	1938	55	0.01597	0.01584	0.5	73432	1163	72850	1424711	19.4
	1938	56	0.01696	0.01682	0.5	72269	1216	71661	1351861	18.71
	1938	57	0.01803	0.01787	0.5	71053	1270	70418	1280200	18.02
	1938	58	0.01922	0.01904	0.5	69783	1328	69119	1209782	17.34
	1938	59	0.02057	0.02036	0.5	68455	1394	67758	1140663	16.66
	1938	60	0.02212	0.02187	0.5	67061	1467	66327	1072906	16
	1938	61	0.02389	0.02361	0.5	65594	1549	64819	1006579	15.35
	1938	62	0.02593	0.0256	0.5	64045	1640	63225	941759	14.7
	1938	63	0.02826	0.02787	0.5	62405	1739	61536	878534	14.08
	1938	64	0.03092	0.03045	0.5	60666	1847	59742	816998	13.47
	1938	65	0.03393	0.03336	0.5	58819	1962	57838	757256	12.87
	1938	66	0.03706	0.03639	0.5	56856	2069	55822	699418	12.3
	1938	67	0.04029	0.0395	0.5	54787	2164	53705	643596	11.75
	1938	68	0.04355	0.04262	0.5	52623	2243	51502	589891	11.21
	1938	69	0.04679	0.04572	0.5	50381	2303	49229	538389	10.69
	1938	70	0.0501	0.04888	0.5	48077	2350	46902	489160	10.17
	1938	71	0.05401	0.05259	0.5	45727	2405	44525	442258	9.67
	1938	72	0.05876	0.05709	0.5	43322	2473	42086	397733	9.18
	1938	73	0.0646	0.06257	0.5	40849	2556	39571	355647	8.71
	1938	74	0.07178	0.06929	0.5	38293	2653	36966	316076	8.25
	1938	75	0.07975	0.07669	0.5	35640	2733	34273	279110	7.83
	1938	76	0.08681	0.0832	0.5	32906	2738	31537	244837	7.44
	1938	77	0.09381	0.0896	0.5	30169	2703	28817	213299	7.07
	1938	78	0.10125	0.09637	0.5	27465	2647	26142	184482	6.72
	1938	79	0.10913	0.10349	0.5	24818	2568	23534	158340	6.38
	1938	80	0.11357	0.10746	0.5	22250	2391	21055	134806	6.06
	1938	81	0.12222	0.11518	0.5	19859	2287	18715	113752	5.73
	1938	82	0.13261	0.12436	0.5	17572	2185	16479	95036	5.41
	1938	83	0.14491	0.13512	0.5	15386	2079	14347	78557	5.11
	1938	84	0.15866	0.147	0.5	13307	1956	12329	64210	4.83
	1938	85	0.17311	0.15932	0.5	11351	1808	10447	51881	4.57
	1938	86	0.18795	0.1718	0.5	9543	1639	8723	41434	4.34
	1938	87	0.20253	0.1839	0.5	7903	1453	7177	32711	4.14
	1938	88	0.2165	0.19535	0.5	6450	1260	5820	25534	3.96
	1938	89	0.22967	0.20601	0.5	5190	1069	4655	19714	3.8
	1938	90	0.24082	0.21494	0.5	4121	886	3678	15059	3.65
	1938	91	0.25003	0.22224	0.5	3235	719	2876	11381	3.52
	1938	92	0.25701	0.22774	0.5	2516	573	2230	8506	3.38
	1938	93	0.26084	0.23075	0.5	1943	448	1719	6276	3.23
	1938	94	0.2648	0.23384	0.5	1495	350	1320	4557	3.05
	1938	95	0.31489	0.27206	0.5	1145	312	989	3237	2.83
	1938	96	0.33313	0.28556	0.5	834	238	715	2248	2.7
	1938	97	0.35189	0.29924	0.5	596	178	506	1533	2.57
	1938	98	0.37113	0.31304	0.5	417	131	352	1027	2.46
	1938	99	0.3908	0.32692	0.5	287	94	240	675	2.35
	1938	100	0.41084	0.34083	0.5	193	66	160	435	2.26
	1938	101	0.43119	0.35472	0.5	127	45	105	275	2.16
	1938	102	0.45179	0.36854	0.5	82	30	67	170	2.08
	1938	103	0.47257	0.38225	0.5	52	20	42	103	2
	1938	104	0.49346	0.3958	0.5	32	13	26	62	1.92
	1938	105	0.51438	0.40915	0.5	19	8	15	36	1.85
	1938	106	0.53526	0.42225	0.5	11	5	9	20	1.79
	1938	107	0.55603	0.43508	0.5	7	3	5	11	1.73
	1938	108	0.57662	0.44758	0.5	4	2	3	6	1.69
	1938	109	0.59697	0.45974	0.5	2	1	2	3	1.65
	1938	110+	0.61699	1	1.62	1	1	2	2	1.62
	1939	0	0.05339	0.05127	0.23	100000	5127	96028	6306880	63.07
	1939	1	0.0063	0.00628	0.5	94873	596	94575	6210851	65.46
	1939	2	0.00291	0.0029	0.5	94277	274	94140	6116276	64.88
	1939	3	0.00209	0.00209	0.5	94003	197	93905	6022136	64.06
	1939	4	0.00168	0.00168	0.5	93806	158	93728	5928232	63.2
	1939	5	0.00144	0.00144	0.5	93649	135	93582	5834504	62.3
	1939	6	0.00124	0.00124	0.5	93514	116	93456	5740922	61.39
	1939	7	0.0011	0.0011	0.5	93398	103	93347	5647466	60.47
	1939	8	0.001	0.001	0.5	93295	93	93249	5554120	59.53
	1939	9	0.00095	0.00095	0.5	93202	88	93158	5460871	58.59
	1939	10	0.00092	0.00092	0.5	93114	86	93071	5367713	57.65
	1939	11	0.00094	0.00094	0.5	93028	88	92984	5274643	56.7
	1939	12	0.00101	0.00101	0.5	92940	94	92893	5181659	55.75
	1939	13	0.00113	0.00113	0.5	92846	104	92793	5088766	54.81
	1939	14	0.00128	0.00128	0.5	92741	119	92682	4995973	53.87
	1939	15	0.00147	0.00147	0.5	92622	136	92554	4903291	52.94
	1939	16	0.00165	0.00164	0.5	92487	152	92410	4810737	52.02
	1939	17	0.00181	0.00181	0.5	92334	167	92251	4718326	51.1
	1939	18	0.00198	0.00198	0.5	92167	182	92076	4626075	50.19
	1939	19	0.00213	0.00213	0.5	91985	196	91887	4533999	49.29
	1939	20	0.00226	0.00226	0.5	91790	208	91686	4442112	48.39
	1939	21	0.00239	0.00238	0.5	91582	218	91473	4350426	47.5
	1939	22	0.00249	0.00249	0.5	91363	227	91250	4258953	46.62
	1939	23	0.00258	0.00257	0.5	91136	235	91019	4167703	45.73
	1939	24	0.00265	0.00265	0.5	90902	241	90781	4076684	44.85
	1939	25	0.00272	0.00272	0.5	90661	247	90537	3985903	43.97
	1939	26	0.0028	0.0028	0.5	90414	253	90288	3895366	43.08
	1939	27	0.00288	0.00288	0.5	90161	260	90032	3805078	42.2
	1939	28	0.00298	0.00297	0.5	89902	267	89768	3715047	41.32
	1939	29	0.00307	0.00307	0.5	89634	275	89497	3625279	40.45
	1939	30	0.00318	0.00317	0.5	89359	284	89217	3535782	39.57
	1939	31	0.0033	0.0033	0.5	89076	294	88929	3446564	38.69
	1939	32	0.00345	0.00345	0.5	88782	306	88629	3357636	37.82
	1939	33	0.00363	0.00362	0.5	88476	320	88316	3269007	36.95
	1939	34	0.00383	0.00382	0.5	88156	337	87987	3180691	36.08
	1939	35	0.00406	0.00405	0.5	87818	356	87640	3092704	35.22
	1939	36	0.00431	0.0043	0.5	87462	376	87274	3005064	34.36
	1939	37	0.00457	0.00456	0.5	87086	397	86887	2917789	33.5
	1939	38	0.00485	0.00484	0.5	86689	419	86479	2830902	32.66
	1939	39	0.00514	0.00513	0.5	86269	442	86048	2744423	31.81
	1939	40	0.00545	0.00543	0.5	85827	466	85594	2658375	30.97
	1939	41	0.00579	0.00577	0.5	85360	493	85114	2572781	30.14
	1939	42	0.00615	0.00613	0.5	84868	521	84608	2487667	29.31
	1939	43	0.00655	0.00653	0.5	84347	551	84072	2403059	28.49
	1939	44	0.00699	0.00697	0.5	83797	584	83505	2318987	27.67
	1939	45	0.0075	0.00747	0.5	83213	622	82902	2235483	26.86
	1939	46	0.00806	0.00803	0.5	82591	663	82260	2152581	26.06
	1939	47	0.0087	0.00866	0.5	81928	710	81574	2070321	25.27
	1939	48	0.00942	0.00938	0.5	81219	762	80838	1988748	24.49
	1939	49	0.01022	0.01016	0.5	80457	818	80048	1907910	23.71
	1939	50	0.01107	0.01101	0.5	79639	877	79201	1827861	22.95
	1939	51	0.01196	0.01189	0.5	78762	936	78294	1748660	22.2
	1939	52	0.01289	0.01281	0.5	77826	997	77328	1670366	21.46
	1939	53	0.01387	0.01378	0.5	76830	1059	76300	1593038	20.73
	1939	54	0.01491	0.0148	0.5	75771	1122	75210	1516738	20.02
	1939	55	0.016	0.01587	0.5	74649	1185	74057	1441528	19.31
	1939	56	0.01716	0.01701	0.5	73465	1250	72840	1367471	18.61
	1939	57	0.01836	0.0182	0.5	72215	1314	71558	1294631	17.93
	1939	58	0.01961	0.01942	0.5	70901	1377	70212	1223074	17.25
	1939	59	0.02095	0.02073	0.5	69524	1441	68803	1152861	16.58
	1939	60	0.02241	0.02217	0.5	68083	1509	67328	1084058	15.92
	1939	61	0.02412	0.02383	0.5	66573	1586	65780	1016730	15.27
	1939	62	0.02607	0.02573	0.5	64987	1672	64151	950950	14.63
	1939	63	0.02829	0.02789	0.5	63315	1766	62432	886799	14.01
	1939	64	0.03081	0.03034	0.5	61549	1867	60615	824367	13.39
	1939	65	0.03362	0.03307	0.5	59681	1974	58695	763752	12.8
	1939	66	0.03656	0.0359	0.5	57708	2072	56672	705057	12.22
	1939	67	0.03968	0.03891	0.5	55636	2165	54554	648385	11.65
	1939	68	0.04305	0.04214	0.5	53471	2253	52345	593831	11.11
	1939	69	0.04662	0.04555	0.5	51218	2333	50051	541487	10.57
	1939	70	0.05045	0.04921	0.5	48885	2406	47682	491435	10.05
	1939	71	0.05471	0.05325	0.5	46479	2475	45241	443753	9.55
	1939	72	0.05959	0.05787	0.5	44004	2546	42731	398512	9.06
	1939	73	0.06521	0.06315	0.5	41458	2618	40149	355781	8.58
	1939	74	0.07181	0.06932	0.5	38839	2693	37493	315633	8.13
	1939	75	0.08004	0.07696	0.5	36147	2782	34756	278139	7.69
	1939	76	0.08732	0.08367	0.5	33365	2791	31969	243383	7.29
	1939	77	0.09461	0.09034	0.5	30573	2762	29192	211414	6.91
	1939	78	0.10253	0.09753	0.5	27812	2713	26455	182222	6.55
	1939	79	0.11161	0.10571	0.5	25099	2653	23772	155766	6.21
	1939	80	0.11589	0.10954	0.5	22446	2459	21216	131994	5.88
	1939	81	0.12646	0.11894	0.5	19987	2377	18798	110778	5.54
	1939	82	0.1382	0.12927	0.5	17610	2276	16472	91979	5.22
	1939	83	0.15149	0.14082	0.5	15333	2159	14254	75507	4.92
	1939	84	0.166	0.15328	0.5	13174	2019	12165	61254	4.65
	1939	85	0.1808	0.16581	0.5	11155	1850	10230	49089	4.4
	1939	86	0.19618	0.17866	0.5	9305	1662	8474	38859	4.18
	1939	87	0.2119	0.1916	0.5	7643	1464	6911	30385	3.98
	1939	88	0.22661	0.20355	0.5	6178	1258	5550	23474	3.8
	1939	89	0.23965	0.214	0.5	4921	1053	4394	17924	3.64
	1939	90	0.2514	0.22333	0.5	3868	864	3436	13530	3.5
	1939	91	0.26153	0.23129	0.5	3004	695	2657	10094	3.36
	1939	92	0.27021	0.23805	0.5	2309	550	2034	7438	3.22
	1939	93	0.27701	0.24331	0.5	1760	428	1545	5403	3.07
	1939	94	0.28342	0.24825	0.5	1331	331	1166	3858	2.9
	1939	95	0.33283	0.28535	0.5	1001	286	858	2692	2.69
	1939	96	0.35237	0.29959	0.5	715	214	608	1833	2.56
	1939	97	0.37243	0.31396	0.5	501	157	422	1225	2.45
	1939	98	0.39296	0.32843	0.5	344	113	287	803	2.34
	1939	99	0.4139	0.34293	0.5	231	79	191	516	2.23
	1939	100	0.43518	0.35741	0.5	152	54	125	324	2.14
	1939	101	0.45672	0.37181	0.5	97	36	79	200	2.05
	1939	102	0.47844	0.38608	0.5	61	24	49	121	1.97
	1939	103	0.50027	0.40018	0.5	38	15	30	71	1.89
	1939	104	0.52212	0.41404	0.5	23	9	18	41	1.82
	1939	105	0.54391	0.42762	0.5	13	6	10	23	1.76
	1939	106	0.56555	0.44088	0.5	8	3	6	13	1.7
	1939	107	0.58697	0.45379	0.5	4	2	3	7	1.65
	1939	108	0.60808	0.4663	0.5	2	1	2	4	1.6
	1939	109	0.62881	0.4784	0.5	1	1	1	2	1.56
	1939	110+	0.64909	1	1.54	1	1	1	1	1.54
	1940	0	0.05373	0.05159	0.23	100000	5159	96010	6321625	63.22
	1940	1	0.0057	0.00569	0.5	94841	540	94571	6225616	65.64
	1940	2	0.0027	0.0027	0.5	94302	254	94174	6131044	65.02
	1940	3	0.0018	0.0018	0.5	94047	170	93963	6036870	64.19
	1940	4	0.00148	0.00148	0.5	93878	139	93808	5942907	63.3
	1940	5	0.00129	0.00129	0.5	93739	121	93678	5849099	62.4
	1940	6	0.00119	0.00119	0.5	93618	112	93562	5755421	61.48
	1940	7	0.00106	0.00106	0.5	93506	99	93457	5661859	60.55
	1940	8	0.00098	0.00098	0.5	93407	91	93361	5568402	59.61
	1940	9	0.00092	0.00092	0.5	93316	86	93273	5475041	58.67
	1940	10	0.00088	0.00088	0.5	93230	82	93189	5381768	57.73
	1940	11	0.00089	0.00089	0.5	93148	83	93107	5288579	56.78
	1940	12	0.00095	0.00095	0.5	93065	88	93021	5195472	55.83
	1940	13	0.00105	0.00105	0.5	92977	98	92928	5102451	54.88
	1940	14	0.00121	0.0012	0.5	92880	112	92824	5009522	53.94
	1940	15	0.00139	0.00139	0.5	92768	129	92703	4916699	53
	1940	16	0.00157	0.00157	0.5	92638	145	92566	4823996	52.07
	1940	17	0.00173	0.00173	0.5	92493	160	92413	4731430	51.15
	1940	18	0.00189	0.00189	0.5	92333	174	92246	4639017	50.24
	1940	19	0.00204	0.00204	0.5	92159	188	92065	4546771	49.34
	1940	20	0.00218	0.00218	0.5	91971	201	91871	4454706	48.44
	1940	21	0.00231	0.00231	0.5	91770	212	91664	4362835	47.54
	1940	22	0.00243	0.00242	0.5	91558	222	91447	4271171	46.65
	1940	23	0.00252	0.00251	0.5	91336	229	91222	4179723	45.76
	1940	24	0.00258	0.00257	0.5	91107	234	90990	4088502	44.88
	1940	25	0.00262	0.00262	0.5	90872	238	90753	3997512	43.99
	1940	26	0.00268	0.00267	0.5	90635	242	90513	3906759	43.1
	1940	27	0.00275	0.00274	0.5	90392	248	90268	3816245	42.22
	1940	28	0.00284	0.00283	0.5	90144	255	90017	3725977	41.33
	1940	29	0.00295	0.00294	0.5	89889	264	89757	3635960	40.45
	1940	30	0.00307	0.00307	0.5	89625	275	89487	3546204	39.57
	1940	31	0.00321	0.00321	0.5	89349	287	89206	3456717	38.69
	1940	32	0.00337	0.00336	0.5	89063	299	88913	3367510	37.81
	1940	33	0.00353	0.00352	0.5	88763	312	88607	3278597	36.94
	1940	34	0.00369	0.00369	0.5	88451	326	88288	3189990	36.07
	1940	35	0.00387	0.00386	0.5	88125	341	87955	3101702	35.2
	1940	36	0.00408	0.00407	0.5	87784	358	87606	3013747	34.33
	1940	37	0.00432	0.00432	0.5	87427	377	87238	2926142	33.47
	1940	38	0.0046	0.00459	0.5	87049	400	86849	2838904	32.61
	1940	39	0.00492	0.00491	0.5	86650	425	86437	2752054	31.76
	1940	40	0.00528	0.00526	0.5	86224	454	85997	2665617	30.91
	1940	41	0.00566	0.00565	0.5	85771	484	85528	2579620	30.08
	1940	42	0.00608	0.00606	0.5	85286	517	85028	2494092	29.24
	1940	43	0.00651	0.00649	0.5	84769	550	84494	2409064	28.42
	1940	44	0.00696	0.00694	0.5	84219	584	83927	2324570	27.6
	1940	45	0.00745	0.00742	0.5	83634	621	83324	2240644	26.79
	1940	46	0.00799	0.00795	0.5	83013	660	82683	2157320	25.99
	1940	47	0.00859	0.00855	0.5	82353	704	82001	2074637	25.19
	1940	48	0.00928	0.00924	0.5	81649	754	81272	1992636	24.4
	1940	49	0.01008	0.01003	0.5	80894	811	80489	1911364	23.63
	1940	50	0.01098	0.01092	0.5	80083	875	79646	1830875	22.86
	1940	51	0.01188	0.01181	0.5	79208	936	78740	1751230	22.11
	1940	52	0.0128	0.01272	0.5	78273	996	77775	1672489	21.37
	1940	53	0.01377	0.01368	0.5	77277	1057	76748	1594714	20.64
	1940	54	0.01481	0.0147	0.5	76220	1120	75660	1517966	19.92
	1940	55	0.0159	0.01577	0.5	75100	1185	74507	1442306	19.21
	1940	56	0.01712	0.01697	0.5	73915	1254	73288	1367799	18.51
	1940	57	0.01844	0.01827	0.5	72660	1328	71996	1294512	17.82
	1940	58	0.01982	0.01963	0.5	71333	1400	70632	1222515	17.14
	1940	59	0.02126	0.02104	0.5	69932	1471	69197	1151883	16.47
	1940	60	0.02272	0.02246	0.5	68461	1538	67692	1082686	15.81
	1940	61	0.02444	0.02415	0.5	66923	1616	66115	1014994	15.17
	1940	62	0.0264	0.02606	0.5	65307	1702	64456	948879	14.53
	1940	63	0.02858	0.02818	0.5	63605	1792	62709	884423	13.9
	1940	64	0.031	0.03053	0.5	61813	1887	60869	821714	13.29
	1940	65	0.03367	0.03311	0.5	59926	1984	58934	760844	12.7
	1940	66	0.03645	0.0358	0.5	57942	2074	56904	701910	12.11
	1940	67	0.03947	0.0387	0.5	55867	2162	54786	645006	11.55
	1940	68	0.04289	0.04199	0.5	53705	2255	52577	590220	10.99
	1940	69	0.04683	0.04576	0.5	51450	2354	50273	537642	10.45
	1940	70	0.05157	0.05028	0.5	49096	2468	47861	487370	9.93
	1940	71	0.05646	0.05491	0.5	46627	2560	45347	439508	9.43
	1940	72	0.0616	0.05975	0.5	44067	2633	42750	394161	8.94
	1940	73	0.06703	0.06486	0.5	41434	2687	40090	351411	8.48
	1940	74	0.07281	0.07025	0.5	38746	2722	37385	311321	8.03
	1940	75	0.07948	0.07645	0.5	36024	2754	34647	273936	7.6
	1940	76	0.08681	0.08319	0.5	33270	2768	31886	239288	7.19
	1940	77	0.09484	0.09054	0.5	30502	2762	29122	207402	6.8
	1940	78	0.10401	0.09886	0.5	27741	2743	26369	178280	6.43
	1940	79	0.11494	0.10869	0.5	24998	2717	23640	151911	6.08
	1940	80	0.11748	0.11096	0.5	22281	2472	21045	128272	5.76
	1940	81	0.12997	0.12204	0.5	19809	2417	18600	107227	5.41
	1940	82	0.1433	0.13372	0.5	17391	2326	16229	88627	5.1
	1940	83	0.15711	0.14567	0.5	15066	2195	13968	72398	4.81
	1940	84	0.1711	0.15762	0.5	12871	2029	11857	58430	4.54
	1940	85	0.18459	0.16899	0.5	10842	1832	9926	46573	4.3
	1940	86	0.19914	0.1811	0.5	9010	1632	8194	36647	4.07
	1940	87	0.2149	0.19405	0.5	7378	1432	6662	28453	3.86
	1940	88	0.23111	0.20717	0.5	5947	1232	5331	21790	3.66
	1940	89	0.24645	0.21941	0.5	4715	1034	4197	16460	3.49
	1940	90	0.26122	0.23104	0.5	3680	850	3255	12262	3.33
	1940	91	0.27541	0.24207	0.5	2830	685	2487	9007	3.18
	1940	92	0.28854	0.25216	0.5	2145	541	1874	6520	3.04
	1940	93	0.30027	0.26107	0.5	1604	419	1395	4645	2.9
	1940	94	0.31089	0.26907	0.5	1185	319	1026	3251	2.74
	1940	95	0.35016	0.29799	0.5	866	258	737	2225	2.57
	1940	96	0.371	0.31295	0.5	608	190	513	1488	2.45
	1940	97	0.39234	0.328	0.5	418	137	349	975	2.33
	1940	98	0.41412	0.34308	0.5	281	96	233	626	2.23
	1940	99	0.43625	0.35814	0.5	184	66	151	393	2.13
	1940	100	0.45866	0.3731	0.5	118	44	96	241	2.04
	1940	101	0.48126	0.38791	0.5	74	29	60	145	1.96
	1940	102	0.50395	0.40252	0.5	45	18	36	85	1.88
	1940	103	0.52664	0.41687	0.5	27	11	21	49	1.81
	1940	104	0.54923	0.4309	0.5	16	7	12	28	1.74
	1940	105	0.57165	0.44458	0.5	9	4	7	15	1.68
	1940	106	0.59378	0.45785	0.5	5	2	4	8	1.63
	1940	107	0.61556	0.47069	0.5	3	1	2	4	1.58
	1940	108	0.6369	0.48307	0.5	1	1	1	2	1.53
	1940	109	0.65773	0.49496	0.5	1	0	1	1	1.5
	1940	110+	0.67798	1	1.47	0	0	1	1	1.47
	1941	0	0.05236	0.05031	0.22	100000	5031	96084	6378836	63.79
	1941	1	0.00552	0.0055	0.5	94969	522	94708	6282752	66.16
	1941	2	0.00257	0.00257	0.5	94447	243	94326	6188044	65.52
	1941	3	0.00178	0.00178	0.5	94204	167	94120	6093718	64.69
	1941	4	0.00141	0.00141	0.5	94037	132	93971	5999598	63.8
	1941	5	0.0012	0.0012	0.5	93904	113	93848	5905628	62.89
	1941	6	0.00111	0.0011	0.5	93792	104	93740	5811780	61.96
	1941	7	0.00104	0.00104	0.5	93688	98	93639	5718040	61.03
	1941	8	0.00095	0.00095	0.5	93591	89	93546	5624400	60.1
	1941	9	0.00089	0.00089	0.5	93502	83	93460	5530854	59.15
	1941	10	0.00084	0.00083	0.5	93419	78	93380	5437394	58.2
	1941	11	0.00084	0.00084	0.5	93341	78	93302	5344014	57.25
	1941	12	0.00089	0.00089	0.5	93263	83	93221	5250712	56.3
	1941	13	0.001	0.001	0.5	93179	93	93133	5157491	55.35
	1941	14	0.00115	0.00115	0.5	93086	107	93033	5064359	54.41
	1941	15	0.00135	0.00135	0.5	92979	126	92916	4971326	53.47
	1941	16	0.00154	0.00154	0.5	92853	143	92782	4878410	52.54
	1941	17	0.0017	0.0017	0.5	92710	158	92631	4785628	51.62
	1941	18	0.00186	0.00186	0.5	92552	172	92466	4692997	50.71
	1941	19	0.00201	0.00201	0.5	92380	186	92287	4600531	49.8
	1941	20	0.00215	0.00215	0.5	92195	198	92095	4508243	48.9
	1941	21	0.00228	0.00228	0.5	91996	210	91892	4416148	48
	1941	22	0.00239	0.00239	0.5	91787	219	91677	4324256	47.11
	1941	23	0.00248	0.00247	0.5	91568	226	91454	4232579	46.22
	1941	24	0.00253	0.00253	0.5	91341	231	91226	4141124	45.34
	1941	25	0.00255	0.00254	0.5	91110	232	90995	4049899	44.45
	1941	26	0.00258	0.00258	0.5	90879	234	90762	3958904	43.56
	1941	27	0.00263	0.00263	0.5	90644	238	90525	3868143	42.67
	1941	28	0.00271	0.0027	0.5	90406	244	90284	3777617	41.79
	1941	29	0.00281	0.0028	0.5	90162	253	90035	3687334	40.9
	1941	30	0.00294	0.00294	0.5	89909	264	89777	3597298	40.01
	1941	31	0.00308	0.00308	0.5	89645	276	89507	3507521	39.13
	1941	32	0.00323	0.00323	0.5	89369	289	89225	3418014	38.25
	1941	33	0.00339	0.00339	0.5	89081	302	88930	3328789	37.37
	1941	34	0.00355	0.00355	0.5	88779	315	88622	3239859	36.49
	1941	35	0.00371	0.0037	0.5	88464	327	88300	3151237	35.62
	1941	36	0.0039	0.0039	0.5	88137	343	87965	3062937	34.75
	1941	37	0.00414	0.00413	0.5	87793	362	87612	2974972	33.89
	1941	38	0.00441	0.0044	0.5	87431	385	87239	2887360	33.02
	1941	39	0.00472	0.00471	0.5	87046	410	86841	2800121	32.17
	1941	40	0.00508	0.00507	0.5	86636	439	86417	2713280	31.32
	1941	41	0.00547	0.00546	0.5	86197	470	85962	2626863	30.48
	1941	42	0.0059	0.00588	0.5	85726	504	85474	2540902	29.64
	1941	43	0.00636	0.00634	0.5	85222	540	84952	2455427	28.81
	1941	44	0.00683	0.00681	0.5	84682	576	84394	2370475	27.99
	1941	45	0.00732	0.00729	0.5	84105	613	83799	2286082	27.18
	1941	46	0.00785	0.00782	0.5	83492	653	83166	2202283	26.38
	1941	47	0.00842	0.00838	0.5	82840	694	82492	2119117	25.58
	1941	48	0.00905	0.00901	0.5	82145	740	81775	2036624	24.79
	1941	49	0.00977	0.00973	0.5	81405	792	81009	1954849	24.01
	1941	50	0.01066	0.01061	0.5	80613	855	80186	1873840	23.24
	1941	51	0.01155	0.01149	0.5	79758	916	79300	1793654	22.49
	1941	52	0.01243	0.01236	0.5	78842	974	78355	1714354	21.74
	1941	53	0.01335	0.01326	0.5	77868	1033	77352	1635999	21.01
	1941	54	0.01434	0.01424	0.5	76835	1094	76288	1558647	20.29
	1941	55	0.01542	0.01531	0.5	75741	1159	75162	1482359	19.57
	1941	56	0.01661	0.01648	0.5	74582	1229	73968	1407197	18.87
	1941	57	0.01794	0.01778	0.5	73353	1304	72701	1333229	18.18
	1941	58	0.01936	0.01918	0.5	72049	1382	71358	1260528	17.5
	1941	59	0.02082	0.02061	0.5	70667	1456	69939	1189170	16.83
	1941	60	0.02209	0.02185	0.5	69211	1512	68455	1119231	16.17
	1941	61	0.02361	0.02334	0.5	67699	1580	66909	1050776	15.52
	1941	62	0.02545	0.02513	0.5	66119	1661	65288	983867	14.88
	1941	63	0.02755	0.02717	0.5	64458	1752	63582	918579	14.25
	1941	64	0.02991	0.02946	0.5	62706	1848	61782	854997	13.64
	1941	65	0.03251	0.03199	0.5	60858	1947	59885	793215	13.03
	1941	66	0.03521	0.0346	0.5	58911	2039	57892	733330	12.45
	1941	67	0.03801	0.0373	0.5	56873	2122	55812	675438	11.88
	1941	68	0.04108	0.04025	0.5	54751	2204	53649	619626	11.32
	1941	69	0.0446	0.04363	0.5	52547	2292	51401	565977	10.77
	1941	70	0.04928	0.04809	0.5	50255	2417	49046	514576	10.24
	1941	71	0.05418	0.05275	0.5	47838	2524	46576	465530	9.73
	1941	72	0.05907	0.05738	0.5	45314	2600	44014	418953	9.25
	1941	73	0.06401	0.06203	0.5	42714	2649	41390	374939	8.78
	1941	74	0.069	0.0667	0.5	40065	2672	38729	333549	8.33
	1941	75	0.07417	0.07152	0.5	37393	2674	36055	294820	7.88
	1941	76	0.08086	0.07772	0.5	34718	2698	33369	258765	7.45
	1941	77	0.08924	0.08542	0.5	32020	2735	30652	225396	7.04
	1941	78	0.09877	0.09412	0.5	29285	2756	27907	194743	6.65
	1941	79	0.11013	0.10438	0.5	26529	2769	25144	166837	6.29
	1941	80	0.11244	0.10646	0.5	23760	2529	22495	141693	5.96
	1941	81	0.12417	0.11691	0.5	21230	2482	19989	119198	5.61
	1941	82	0.13766	0.1288	0.5	18748	2415	17541	99209	5.29
	1941	83	0.15134	0.1407	0.5	16333	2298	15184	81668	5
	1941	84	0.16411	0.15167	0.5	14035	2129	12971	66483	4.74
	1941	85	0.17571	0.16152	0.5	11907	1923	10945	53512	4.49
	1941	86	0.18865	0.17239	0.5	9984	1721	9123	42567	4.26
	1941	87	0.20355	0.18475	0.5	8263	1526	7499	33444	4.05
	1941	88	0.21943	0.19773	0.5	6736	1332	6070	25945	3.85
	1941	89	0.23511	0.21038	0.5	5404	1137	4836	19875	3.68
	1941	90	0.24887	0.22133	0.5	4267	944	3795	15039	3.52
	1941	91	0.25943	0.22964	0.5	3323	763	2941	11244	3.38
	1941	92	0.26834	0.23659	0.5	2560	606	2257	8303	3.24
	1941	93	0.27564	0.24225	0.5	1954	473	1717	6046	3.09
	1941	94	0.2836	0.24838	0.5	1481	368	1297	4329	2.92
	1941	95	0.32791	0.28172	0.5	1113	314	956	3032	2.72
	1941	96	0.34721	0.29585	0.5	799	237	681	2076	2.6
	1941	97	0.36704	0.31013	0.5	563	175	476	1395	2.48
	1941	98	0.38734	0.32449	0.5	388	126	325	919	2.37
	1941	99	0.40804	0.3389	0.5	262	89	218	594	2.26
	1941	100	0.42909	0.35329	0.5	173	61	143	376	2.17
	1941	101	0.45041	0.36762	0.5	112	41	92	233	2.08
	1941	102	0.47192	0.38182	0.5	71	27	57	141	1.99
	1941	103	0.49355	0.39586	0.5	44	17	35	84	1.92
	1941	104	0.51522	0.40968	0.5	26	11	21	49	1.85
	1941	105	0.53684	0.42324	0.5	16	7	12	28	1.78
	1941	106	0.55834	0.43648	0.5	9	4	7	16	1.72
	1941	107	0.57963	0.44939	0.5	5	2	4	8	1.67
	1941	108	0.60064	0.46192	0.5	3	1	2	5	1.62
	1941	109	0.6213	0.47404	0.5	2	1	1	2	1.58
	1941	110+	0.64155	1	1.56	1	1	1	1	1.56
	1942	0	0.04833	0.04655	0.21	100000	4655	96310	6453580	64.54
	1942	1	0.00456	0.00455	0.5	95345	434	95128	6357270	66.68
	1942	2	0.0022	0.0022	0.5	94911	209	94807	6262141	65.98
	1942	3	0.00167	0.00167	0.5	94703	158	94624	6167334	65.12
	1942	4	0.00134	0.00134	0.5	94544	127	94481	6072711	64.23
	1942	5	0.00115	0.00115	0.5	94418	108	94363	5978230	63.32
	1942	6	0.00103	0.00102	0.5	94309	97	94261	5883866	62.39
	1942	7	0.00093	0.00093	0.5	94212	88	94169	5789606	61.45
	1942	8	0.00087	0.00087	0.5	94125	82	94084	5695437	60.51
	1942	9	0.00081	0.00081	0.5	94043	76	94005	5601353	59.56
	1942	10	0.00076	0.00076	0.5	93967	72	93931	5507349	58.61
	1942	11	0.00077	0.00077	0.5	93895	72	93859	5413418	57.65
	1942	12	0.00082	0.00082	0.5	93823	76	93785	5319558	56.7
	1942	13	0.0009	0.0009	0.5	93747	85	93704	5225773	55.74
	1942	14	0.00103	0.00103	0.5	93662	97	93614	5132069	54.79
	1942	15	0.0012	0.0012	0.5	93566	112	93509	5038455	53.85
	1942	16	0.00138	0.00138	0.5	93453	129	93389	4944946	52.91
	1942	17	0.00154	0.00154	0.5	93324	144	93252	4851557	51.99
	1942	18	0.00174	0.00174	0.5	93180	162	93099	4758305	51.07
	1942	19	0.00192	0.00192	0.5	93019	178	92929	4665205	50.15
	1942	20	0.0021	0.00209	0.5	92840	194	92743	4572276	49.25
	1942	21	0.00225	0.00224	0.5	92646	208	92542	4479533	48.35
	1942	22	0.00236	0.00236	0.5	92438	218	92329	4386991	47.46
	1942	23	0.00244	0.00244	0.5	92220	225	92107	4294662	46.57
	1942	24	0.00248	0.00247	0.5	91995	227	91881	4202555	45.68
	1942	25	0.00245	0.00245	0.5	91767	225	91655	4110674	44.79
	1942	26	0.00245	0.00245	0.5	91542	224	91430	4019019	43.9
	1942	27	0.00248	0.00247	0.5	91318	226	91206	3927588	43.01
	1942	28	0.00253	0.00253	0.5	91093	230	90977	3836383	42.12
	1942	29	0.00262	0.00262	0.5	90862	238	90743	3745405	41.22
	1942	30	0.00277	0.00276	0.5	90624	250	90499	3654662	40.33
	1942	31	0.00292	0.00292	0.5	90374	264	90242	3564163	39.44
	1942	32	0.00309	0.00309	0.5	90110	278	89971	3473921	38.55
	1942	33	0.00327	0.00327	0.5	89832	293	89685	3383950	37.67
	1942	34	0.00346	0.00345	0.5	89539	309	89384	3294264	36.79
	1942	35	0.00363	0.00363	0.5	89230	324	89068	3204880	35.92
	1942	36	0.00383	0.00382	0.5	88906	340	88736	3115813	35.05
	1942	37	0.00406	0.00405	0.5	88566	359	88387	3027077	34.18
	1942	38	0.00431	0.0043	0.5	88207	380	88018	2938690	33.32
	1942	39	0.00459	0.00458	0.5	87828	402	87627	2850672	32.46
	1942	40	0.00492	0.00491	0.5	87425	429	87211	2763045	31.6
	1942	41	0.00526	0.00525	0.5	86997	457	86768	2675834	30.76
	1942	42	0.00565	0.00564	0.5	86540	488	86296	2589066	29.92
	1942	43	0.00609	0.00607	0.5	86052	523	85791	2502770	29.08
	1942	44	0.00657	0.00655	0.5	85529	560	85249	2416980	28.26
	1942	45	0.00705	0.00703	0.5	84969	597	84671	2331731	27.44
	1942	46	0.00759	0.00756	0.5	84372	638	84053	2247060	26.63
	1942	47	0.00818	0.00814	0.5	83734	682	83393	2163007	25.83
	1942	48	0.00882	0.00878	0.5	83052	729	82688	2079614	25.04
	1942	49	0.00954	0.00949	0.5	82323	781	81932	1996927	24.26
	1942	50	0.01045	0.01039	0.5	81542	847	81118	1914994	23.48
	1942	51	0.0114	0.01134	0.5	80694	915	80237	1833876	22.73
	1942	52	0.01233	0.01225	0.5	79779	978	79291	1753639	21.98
	1942	53	0.01323	0.01315	0.5	78802	1036	78284	1674349	21.25
	1942	54	0.01417	0.01407	0.5	77766	1094	77219	1596065	20.52
	1942	55	0.0152	0.01509	0.5	76672	1157	76093	1518846	19.81
	1942	56	0.01634	0.01621	0.5	75515	1224	74903	1442753	19.11
	1942	57	0.01762	0.01746	0.5	74291	1297	73642	1367850	18.41
	1942	58	0.01905	0.01887	0.5	72994	1377	72305	1294208	17.73
	1942	59	0.02059	0.02038	0.5	71616	1459	70887	1221903	17.06
	1942	60	0.02187	0.02164	0.5	70157	1518	69398	1151016	16.41
	1942	61	0.02325	0.02298	0.5	68639	1577	67851	1081617	15.76
	1942	62	0.02493	0.02463	0.5	67062	1651	66236	1013767	15.12
	1942	63	0.02694	0.02658	0.5	65410	1738	64541	947531	14.49
	1942	64	0.02923	0.02881	0.5	63672	1834	62755	882990	13.87
	1942	65	0.03176	0.03127	0.5	61838	1934	60871	820235	13.26
	1942	66	0.03443	0.03385	0.5	59904	2028	58890	759364	12.68
	1942	67	0.03715	0.03647	0.5	57876	2111	56821	700474	12.1
	1942	68	0.04	0.03922	0.5	55766	2187	54672	643653	11.54
	1942	69	0.04317	0.04226	0.5	53578	2264	52446	588981	10.99
	1942	70	0.04755	0.04644	0.5	51314	2383	50122	536534	10.46
	1942	71	0.05253	0.05118	0.5	48931	2504	47679	486412	9.94
	1942	72	0.05756	0.05595	0.5	46426	2598	45128	438733	9.45
	1942	73	0.0625	0.06061	0.5	43829	2656	42501	393606	8.98
	1942	74	0.06731	0.06511	0.5	41172	2681	39832	351105	8.53
	1942	75	0.07196	0.06946	0.5	38492	2674	37155	311273	8.09
	1942	76	0.07756	0.07467	0.5	35818	2674	34481	274118	7.65
	1942	77	0.08541	0.08192	0.5	33144	2715	31786	239638	7.23
	1942	78	0.09525	0.09092	0.5	30429	2767	29045	207852	6.83
	1942	79	0.10628	0.10092	0.5	27662	2792	26266	178806	6.46
	1942	80	0.10999	0.10426	0.5	24871	2593	23574	152540	6.13
	1942	81	0.11996	0.11318	0.5	22278	2521	21017	128966	5.79
	1942	82	0.13165	0.12352	0.5	19756	2440	18536	107949	5.46
	1942	83	0.14491	0.13512	0.5	17316	2340	16146	89413	5.16
	1942	84	0.15739	0.14591	0.5	14976	2185	13884	73267	4.89
	1942	85	0.16814	0.1551	0.5	12791	1984	11799	59383	4.64
	1942	86	0.18	0.16514	0.5	10807	1785	9915	47584	4.4
	1942	87	0.19438	0.17716	0.5	9022	1598	8223	37669	4.18
	1942	88	0.21074	0.19065	0.5	7424	1415	6716	29446	3.97
	1942	89	0.22747	0.20424	0.5	6009	1227	5395	22730	3.78
	1942	90	0.24275	0.21648	0.5	4781	1035	4264	17335	3.63
	1942	91	0.25339	0.2249	0.5	3746	843	3325	13071	3.49
	1942	92	0.25941	0.22962	0.5	2904	667	2570	9746	3.36
	1942	93	0.26366	0.23295	0.5	2237	521	1976	7175	3.21
	1942	94	0.26919	0.23726	0.5	1716	407	1512	5199	3.03
	1942	95	0.3154	0.27244	0.5	1309	357	1131	3686	2.82
	1942	96	0.33412	0.28629	0.5	952	273	816	2556	2.68
	1942	97	0.35339	0.30032	0.5	680	204	578	1740	2.56
	1942	98	0.37316	0.31449	0.5	476	150	401	1162	2.44
	1942	99	0.39339	0.32873	0.5	326	107	272	762	2.34
	1942	100	0.414	0.343	0.5	219	75	181	489	2.24
	1942	101	0.43494	0.35725	0.5	144	51	118	308	2.14
	1942	102	0.45612	0.37142	0.5	92	34	75	190	2.06
	1942	103	0.47749	0.38546	0.5	58	22	47	115	1.98
	1942	104	0.49895	0.39933	0.5	36	14	29	68	1.9
	1942	105	0.52044	0.41297	0.5	21	9	17	39	1.83
	1942	106	0.54187	0.42635	0.5	13	5	10	22	1.77
	1942	107	0.56316	0.43942	0.5	7	3	6	12	1.71
	1942	108	0.58423	0.45215	0.5	4	2	3	7	1.66
	1942	109	0.60502	0.46451	0.5	2	1	2	4	1.62
	1942	110+	0.62546	1	1.6	1	1	2	2	1.6
	1943	0	0.0451	0.04352	0.2	100000	4352	96500	6435987	64.36
	1943	1	0.00468	0.00467	0.5	95648	447	95425	6339486	66.28
	1943	2	0.00239	0.00239	0.5	95201	227	95088	6244062	65.59
	1943	3	0.00172	0.00172	0.5	94974	163	94892	6148974	64.74
	1943	4	0.00136	0.00135	0.5	94811	128	94746	6054082	63.85
	1943	5	0.00118	0.00118	0.5	94682	112	94626	5959336	62.94
	1943	6	0.00109	0.00109	0.5	94571	103	94519	5864709	62.01
	1943	7	0.00101	0.001	0.5	94468	95	94420	5770190	61.08
	1943	8	0.00094	0.00094	0.5	94373	89	94328	5675770	60.14
	1943	9	0.00091	0.00091	0.5	94284	86	94241	5581442	59.2
	1943	10	0.00083	0.00083	0.5	94198	78	94159	5487201	58.25
	1943	11	0.00083	0.00083	0.5	94119	78	94081	5393043	57.3
	1943	12	0.00086	0.00086	0.5	94042	81	94001	5298962	56.35
	1943	13	0.00094	0.00094	0.5	93961	89	93916	5204961	55.4
	1943	14	0.00107	0.00106	0.5	93872	100	93822	5111045	54.45
	1943	15	0.00123	0.00123	0.5	93772	116	93714	5017223	53.5
	1943	16	0.00142	0.00142	0.5	93656	133	93590	4923509	52.57
	1943	17	0.0016	0.0016	0.5	93524	149	93449	4829919	51.64
	1943	18	0.00189	0.00189	0.5	93374	176	93286	4736469	50.73
	1943	19	0.00215	0.00215	0.5	93198	200	93098	4643183	49.82
	1943	20	0.00236	0.00236	0.5	92998	219	92888	4550085	48.93
	1943	21	0.0025	0.0025	0.5	92779	232	92663	4457197	48.04
	1943	22	0.0026	0.0026	0.5	92547	241	92426	4364535	47.16
	1943	23	0.00265	0.00264	0.5	92306	244	92184	4272108	46.28
	1943	24	0.00262	0.00262	0.5	92062	241	91941	4179924	45.4
	1943	25	0.00253	0.00253	0.5	91821	232	91705	4087983	44.52
	1943	26	0.00248	0.00248	0.5	91589	227	91475	3996278	43.63
	1943	27	0.00247	0.00247	0.5	91361	225	91249	3904803	42.74
	1943	28	0.0025	0.0025	0.5	91136	228	91022	3813554	41.84
	1943	29	0.00258	0.00257	0.5	90908	234	90791	3722532	40.95
	1943	30	0.00272	0.00271	0.5	90674	246	90551	3631741	40.05
	1943	31	0.00287	0.00287	0.5	90428	259	90299	3541189	39.16
	1943	32	0.00304	0.00304	0.5	90169	274	90032	3450891	38.27
	1943	33	0.00323	0.00322	0.5	89895	290	89750	3360859	37.39
	1943	34	0.00342	0.00341	0.5	89606	306	89453	3271108	36.51
	1943	35	0.0036	0.00359	0.5	89300	321	89139	3181656	35.63
	1943	36	0.00379	0.00379	0.5	88979	337	88811	3092516	34.76
	1943	37	0.00402	0.00401	0.5	88642	355	88464	3003706	33.89
	1943	38	0.00427	0.00426	0.5	88287	376	88099	2915241	33.02
	1943	39	0.00456	0.00455	0.5	87910	400	87711	2827143	32.16
	1943	40	0.00489	0.00488	0.5	87511	427	87297	2739432	31.3
	1943	41	0.00525	0.00523	0.5	87084	456	86856	2652135	30.46
	1943	42	0.00562	0.00561	0.5	86628	486	86385	2565279	29.61
	1943	43	0.00604	0.00602	0.5	86142	518	85883	2478894	28.78
	1943	44	0.0065	0.00647	0.5	85624	554	85347	2393011	27.95
	1943	45	0.00696	0.00694	0.5	85069	590	84774	2307665	27.13
	1943	46	0.0075	0.00747	0.5	84479	631	84164	2222890	26.31
	1943	47	0.0081	0.00807	0.5	83848	677	83510	2138726	25.51
	1943	48	0.00879	0.00875	0.5	83172	728	82808	2055216	24.71
	1943	49	0.00955	0.0095	0.5	82444	784	82052	1972409	23.92
	1943	50	0.01051	0.01045	0.5	81661	854	81234	1890356	23.15
	1943	51	0.01155	0.01149	0.5	80807	928	80343	1809123	22.39
	1943	52	0.0126	0.01252	0.5	79879	1000	79379	1728780	21.64
	1943	53	0.01361	0.01352	0.5	78879	1066	78345	1649401	20.91
	1943	54	0.0146	0.0145	0.5	77812	1128	77248	1571056	20.19
	1943	55	0.01567	0.01555	0.5	76684	1192	76088	1493807	19.48
	1943	56	0.01684	0.0167	0.5	75492	1261	74862	1417719	18.78
	1943	57	0.01814	0.01797	0.5	74231	1334	73564	1342858	18.09
	1943	58	0.01959	0.0194	0.5	72897	1414	72190	1269293	17.41
	1943	59	0.02119	0.02097	0.5	71483	1499	70733	1197103	16.75
	1943	60	0.02259	0.02233	0.5	69984	1563	69202	1126370	16.09
	1943	61	0.02392	0.02363	0.5	68421	1617	67612	1057167	15.45
	1943	62	0.02545	0.02513	0.5	66804	1679	65964	989555	14.81
	1943	63	0.0273	0.02693	0.5	65125	1754	64248	923590	14.18
	1943	64	0.02949	0.02906	0.5	63371	1842	62450	859342	13.56
	1943	65	0.032	0.0315	0.5	61529	1938	60560	796892	12.95
	1943	66	0.03479	0.0342	0.5	59591	2038	58572	736332	12.36
	1943	67	0.0377	0.03701	0.5	57553	2130	56488	677760	11.78
	1943	68	0.04076	0.03995	0.5	55423	2214	54316	621271	11.21
	1943	69	0.04411	0.04316	0.5	53209	2297	52061	566955	10.66
	1943	70	0.04865	0.04749	0.5	50913	2418	49704	514894	10.11
	1943	71	0.05408	0.05266	0.5	48495	2554	47218	465190	9.59
	1943	72	0.05988	0.05814	0.5	45941	2671	44606	417972	9.1
	1943	73	0.06579	0.0637	0.5	43270	2756	41892	373366	8.63
	1943	74	0.07153	0.06906	0.5	40514	2798	39115	331474	8.18
	1943	75	0.07686	0.07401	0.5	37716	2791	36320	292358	7.75
	1943	76	0.08238	0.07912	0.5	34925	2763	33543	256038	7.33
	1943	77	0.08953	0.0857	0.5	32161	2756	30783	222495	6.92
	1943	78	0.09978	0.09504	0.5	29405	2795	28008	191712	6.52
	1943	79	0.1124	0.10642	0.5	26611	2832	25195	163704	6.15
	1943	80	0.11839	0.11177	0.5	23779	2658	22450	138509	5.82
	1943	81	0.12859	0.12082	0.5	21121	2552	19845	116059	5.49
	1943	82	0.13907	0.13003	0.5	18569	2415	17362	96214	5.18
	1943	83	0.15152	0.14085	0.5	16155	2275	15017	78852	4.88
	1943	84	0.16551	0.15286	0.5	13879	2122	12819	63835	4.6
	1943	85	0.17849	0.16387	0.5	11758	1927	10794	51017	4.34
	1943	86	0.19197	0.17516	0.5	9831	1722	8970	40222	4.09
	1943	87	0.20805	0.18845	0.5	8109	1528	7345	31252	3.85
	1943	88	0.22742	0.2042	0.5	6581	1344	5909	23907	3.63
	1943	89	0.24893	0.22138	0.5	5237	1159	4657	17998	3.44
	1943	90	0.26998	0.23787	0.5	4078	970	3593	13341	3.27
	1943	91	0.28781	0.2516	0.5	3108	782	2717	9748	3.14
	1943	92	0.29867	0.25987	0.5	2326	604	2024	7031	3.02
	1943	93	0.30252	0.26278	0.5	1721	452	1495	5008	2.91
	1943	94	0.30571	0.26518	0.5	1269	337	1101	3512	2.77
	1943	95	0.34708	0.29576	0.5	933	276	795	2412	2.59
	1943	96	0.36798	0.3108	0.5	657	204	555	1617	2.46
	1943	97	0.3894	0.32594	0.5	453	148	379	1062	2.35
	1943	98	0.41127	0.34112	0.5	305	104	253	683	2.24
	1943	99	0.43352	0.35629	0.5	201	72	165	430	2.14
	1943	100	0.45605	0.37137	0.5	129	48	105	265	2.05
	1943	101	0.47879	0.38631	0.5	81	31	66	160	1.96
	1943	102	0.50163	0.40104	0.5	50	20	40	94	1.89
	1943	103	0.52448	0.41551	0.5	30	12	24	54	1.81
	1943	104	0.54724	0.42968	0.5	17	8	14	31	1.75
	1943	105	0.56983	0.44348	0.5	10	4	8	17	1.68
	1943	106	0.59214	0.45688	0.5	6	3	4	9	1.63
	1943	107	0.6141	0.46984	0.5	3	1	2	5	1.58
	1943	108	0.63562	0.48233	0.5	2	1	1	2	1.54
	1943	109	0.65662	0.49433	0.5	1	0	1	1	1.5
	1943	110+	0.67704	1	1.48	0	0	1	1	1.48
	1944	0	0.04401	0.0425	0.19	100000	4250	96566	6505991	65.06
	1944	1	0.00405	0.00404	0.5	95750	387	95557	6409425	66.94
	1944	2	0.0022	0.0022	0.5	95363	209	95258	6313868	66.21
	1944	3	0.00161	0.00161	0.5	95154	153	95077	6218610	65.35
	1944	4	0.0013	0.0013	0.5	95001	123	94939	6123533	64.46
	1944	5	0.00114	0.00114	0.5	94878	108	94824	6028593	63.54
	1944	6	0.00103	0.00103	0.5	94770	98	94721	5933769	62.61
	1944	7	0.00097	0.00097	0.5	94672	91	94626	5839049	61.68
	1944	8	0.00091	0.00091	0.5	94580	86	94537	5744423	60.74
	1944	9	0.00087	0.00087	0.5	94494	82	94453	5649885	59.79
	1944	10	0.00084	0.00084	0.5	94412	79	94373	5555432	58.84
	1944	11	0.00082	0.00082	0.5	94333	78	94295	5461059	57.89
	1944	12	0.00086	0.00086	0.5	94256	81	94215	5366764	56.94
	1944	13	0.00092	0.00092	0.5	94175	87	94131	5272549	55.99
	1944	14	0.00102	0.00102	0.5	94088	96	94040	5178418	55.04
	1944	15	0.00116	0.00116	0.5	93992	109	93937	5084378	54.09
	1944	16	0.00132	0.00132	0.5	93882	124	93820	4990441	53.16
	1944	17	0.00149	0.00148	0.5	93758	139	93689	4896620	52.23
	1944	18	0.00186	0.00185	0.5	93619	174	93532	4802932	51.3
	1944	19	0.00217	0.00217	0.5	93446	203	93344	4709399	50.4
	1944	20	0.0024	0.0024	0.5	93243	224	93131	4616055	49.51
	1944	21	0.00251	0.00251	0.5	93019	233	92902	4522924	48.62
	1944	22	0.00256	0.00256	0.5	92786	238	92667	4430022	47.74
	1944	23	0.00257	0.00257	0.5	92548	238	92430	4337355	46.87
	1944	24	0.00251	0.00251	0.5	92311	232	92195	4244925	45.99
	1944	25	0.00239	0.00239	0.5	92079	220	91969	4152730	45.1
	1944	26	0.00234	0.00233	0.5	91859	214	91752	4060761	44.21
	1944	27	0.00233	0.00233	0.5	91644	213	91538	3969010	43.31
	1944	28	0.00237	0.00237	0.5	91431	216	91323	3877472	42.41
	1944	29	0.00246	0.00245	0.5	91215	224	91103	3786149	41.51
	1944	30	0.00261	0.00261	0.5	90991	237	90872	3695046	40.61
	1944	31	0.00277	0.00277	0.5	90754	251	90628	3604174	39.71
	1944	32	0.00294	0.00293	0.5	90502	265	90370	3513546	38.82
	1944	33	0.00311	0.00311	0.5	90237	280	90097	3423176	37.94
	1944	34	0.00329	0.00329	0.5	89957	296	89809	3333079	37.05
	1944	35	0.00345	0.00345	0.5	89661	309	89507	3243270	36.17
	1944	36	0.00364	0.00363	0.5	89352	324	89190	3153764	35.3
	1944	37	0.00385	0.00384	0.5	89028	342	88857	3064574	34.42
	1944	38	0.00409	0.00408	0.5	88686	362	88505	2975717	33.55
	1944	39	0.00437	0.00436	0.5	88324	385	88132	2887211	32.69
	1944	40	0.00472	0.00471	0.5	87939	414	87732	2799080	31.83
	1944	41	0.00507	0.00505	0.5	87525	442	87304	2711348	30.98
	1944	42	0.00542	0.00541	0.5	87083	471	86847	2624044	30.13
	1944	43	0.00579	0.00577	0.5	86612	500	86362	2537196	29.29
	1944	44	0.00617	0.00615	0.5	86112	530	85847	2450834	28.46
	1944	45	0.00656	0.00654	0.5	85583	560	85303	2364987	27.63
	1944	46	0.00705	0.00702	0.5	85023	597	84724	2279684	26.81
	1944	47	0.00761	0.00758	0.5	84426	640	84106	2194960	26
	1944	48	0.00827	0.00824	0.5	83786	690	83441	2110854	25.19
	1944	49	0.00902	0.00898	0.5	83095	746	82722	2027413	24.4
	1944	50	0.00995	0.0099	0.5	82349	815	81942	1944691	23.62
	1944	51	0.01096	0.0109	0.5	81534	888	81090	1862750	22.85
	1944	52	0.012	0.01192	0.5	80646	962	80165	1781660	22.09
	1944	53	0.01305	0.01296	0.5	79684	1033	79168	1701495	21.35
	1944	54	0.01407	0.01398	0.5	78651	1099	78101	1622327	20.63
	1944	55	0.01512	0.015	0.5	77552	1164	76970	1544226	19.91
	1944	56	0.01624	0.01611	0.5	76388	1231	75773	1467256	19.21
	1944	57	0.0175	0.01735	0.5	75158	1304	74506	1391483	18.51
	1944	58	0.01889	0.01871	0.5	73854	1382	73163	1316977	17.83
	1944	59	0.02043	0.02023	0.5	72472	1466	71739	1243814	17.16
	1944	60	0.02186	0.02163	0.5	71006	1536	70238	1172075	16.51
	1944	61	0.02317	0.0229	0.5	69470	1591	68675	1101837	15.86
	1944	62	0.02457	0.02427	0.5	67879	1648	67055	1033162	15.22
	1944	63	0.02617	0.02584	0.5	66232	1711	65376	966107	14.59
	1944	64	0.02808	0.02769	0.5	64520	1786	63627	900731	13.96
	1944	65	0.03034	0.02988	0.5	62734	1875	61797	837104	13.34
	1944	66	0.03303	0.0325	0.5	60859	1978	59870	775307	12.74
	1944	67	0.03589	0.03526	0.5	58881	2076	57844	715437	12.15
	1944	68	0.03887	0.03813	0.5	56806	2166	55723	657593	11.58
	1944	69	0.04202	0.04116	0.5	54640	2249	53515	601870	11.02
	1944	70	0.0461	0.04506	0.5	52391	2361	51210	548355	10.47
	1944	71	0.05112	0.04985	0.5	50030	2494	48783	497145	9.94
	1944	72	0.05664	0.05508	0.5	47536	2618	46227	448362	9.43
	1944	73	0.06261	0.06071	0.5	44918	2727	43554	402135	8.95
	1944	74	0.0688	0.06651	0.5	42191	2806	40788	358581	8.5
	1944	75	0.07455	0.07187	0.5	39385	2830	37969	317793	8.07
	1944	76	0.07977	0.07671	0.5	36554	2804	35152	279824	7.66
	1944	77	0.08564	0.08212	0.5	33750	2772	32364	244672	7.25
	1944	78	0.09319	0.08904	0.5	30978	2758	29599	212308	6.85
	1944	79	0.10416	0.09901	0.5	28220	2794	26823	182709	6.47
	1944	80	0.11212	0.10616	0.5	25426	2699	24076	155886	6.13
	1944	81	0.12216	0.11513	0.5	22727	2616	21418	131810	5.8
	1944	82	0.13112	0.12305	0.5	20110	2475	18873	110391	5.49
	1944	83	0.14028	0.13108	0.5	17635	2312	16480	91518	5.19
	1944	84	0.1515	0.14084	0.5	15324	2158	14245	75039	4.9
	1944	85	0.16482	0.15227	0.5	13166	2005	12163	60794	4.62
	1944	86	0.17891	0.16422	0.5	11161	1833	10245	48631	4.36
	1944	87	0.19393	0.17679	0.5	9328	1649	8504	38386	4.12
	1944	88	0.21106	0.19091	0.5	7679	1466	6946	29883	3.89
	1944	89	0.23009	0.20635	0.5	6213	1282	5572	22937	3.69
	1944	90	0.24876	0.22124	0.5	4931	1091	4385	17365	3.52
	1944	91	0.26497	0.23397	0.5	3840	898	3391	12979	3.38
	1944	92	0.27627	0.24274	0.5	2942	714	2585	9589	3.26
	1944	93	0.27849	0.24445	0.5	2228	545	1955	7004	3.14
	1944	94	0.27575	0.24234	0.5	1683	408	1479	5049	3
	1944	95	0.31736	0.2739	0.5	1275	349	1101	3570	2.8
	1944	96	0.33634	0.28792	0.5	926	267	793	2469	2.67
	1944	97	0.35588	0.30212	0.5	659	199	560	1677	2.54
	1944	98	0.37593	0.31645	0.5	460	146	387	1117	2.43
	1944	99	0.39643	0.33085	0.5	315	104	262	730	2.32
	1944	100	0.41731	0.34527	0.5	210	73	174	467	2.22
	1944	101	0.4385	0.35965	0.5	138	50	113	293	2.13
	1944	102	0.45994	0.37395	0.5	88	33	72	180	2.04
	1944	103	0.48154	0.3881	0.5	55	21	45	108	1.96
	1944	104	0.50323	0.40206	0.5	34	14	27	64	1.89
	1944	105	0.52491	0.41579	0.5	20	8	16	37	1.82
	1944	106	0.54652	0.42923	0.5	12	5	9	21	1.76
	1944	107	0.56796	0.44235	0.5	7	3	5	11	1.7
	1944	108	0.58917	0.4551	0.5	4	2	3	6	1.65
	1944	109	0.61006	0.46747	0.5	2	1	2	3	1.61
	1944	110+	0.63057	1	1.59	1	1	2	2	1.59
	1945	0	0.0422	0.0408	0.19	100000	4080	96677	6558830	65.59
	1945	1	0.00356	0.00355	0.5	95920	341	95750	6462152	67.37
	1945	2	0.00189	0.00188	0.5	95580	180	95490	6366402	66.61
	1945	3	0.00145	0.00145	0.5	95400	138	95330	6270913	65.73
	1945	4	0.00125	0.00125	0.5	95261	119	95202	6175582	64.83
	1945	5	0.00113	0.00113	0.5	95142	108	95088	6080380	63.91
	1945	6	0.001	0.001	0.5	95035	95	94987	5985292	62.98
	1945	7	0.00089	0.00089	0.5	94939	85	94897	5890305	62.04
	1945	8	0.00083	0.00083	0.5	94854	79	94815	5795408	61.1
	1945	9	0.0008	0.0008	0.5	94775	75	94738	5700593	60.15
	1945	10	0.00076	0.00076	0.5	94700	72	94664	5605856	59.2
	1945	11	0.0008	0.0008	0.5	94628	76	94590	5511192	58.24
	1945	12	0.00083	0.00083	0.5	94552	79	94513	5416602	57.29
	1945	13	0.00091	0.00091	0.5	94473	86	94430	5322089	56.33
	1945	14	0.00101	0.00101	0.5	94387	95	94340	5227658	55.39
	1945	15	0.00114	0.00114	0.5	94292	108	94238	5133318	54.44
	1945	16	0.00129	0.00129	0.5	94185	121	94124	5039080	53.5
	1945	17	0.00142	0.00142	0.5	94063	134	93997	4944956	52.57
	1945	18	0.00179	0.00179	0.5	93930	168	93846	4850959	51.64
	1945	19	0.00202	0.00202	0.5	93761	190	93667	4757114	50.74
	1945	20	0.00217	0.00217	0.5	93572	203	93471	4663447	49.84
	1945	21	0.00223	0.00223	0.5	93369	208	93265	4569976	48.95
	1945	22	0.00225	0.00225	0.5	93161	210	93056	4476711	48.05
	1945	23	0.00225	0.00225	0.5	92952	209	92847	4383655	47.16
	1945	24	0.00224	0.00224	0.5	92743	208	92639	4290808	46.27
	1945	25	0.0022	0.0022	0.5	92535	203	92433	4198169	45.37
	1945	26	0.00221	0.0022	0.5	92332	203	92230	4105735	44.47
	1945	27	0.00225	0.00224	0.5	92128	207	92025	4013505	43.56
	1945	28	0.00231	0.00231	0.5	91922	212	91815	3921480	42.66
	1945	29	0.0024	0.0024	0.5	91709	220	91599	3829665	41.76
	1945	30	0.00253	0.00253	0.5	91490	231	91374	3738066	40.86
	1945	31	0.00266	0.00266	0.5	91258	242	91137	3646692	39.96
	1945	32	0.00281	0.00281	0.5	91016	256	90888	3555554	39.07
	1945	33	0.00299	0.00298	0.5	90760	271	90625	3464666	38.17
	1945	34	0.00319	0.00318	0.5	90490	288	90346	3374041	37.29
	1945	35	0.00338	0.00337	0.5	90202	304	90049	3283696	36.4
	1945	36	0.00359	0.00358	0.5	89897	322	89736	3193646	35.53
	1945	37	0.00381	0.0038	0.5	89575	340	89405	3103910	34.65
	1945	38	0.00403	0.00402	0.5	89235	359	89055	3014505	33.78
	1945	39	0.00428	0.00427	0.5	88876	379	88686	2925450	32.92
	1945	40	0.00458	0.00457	0.5	88497	404	88294	2836764	32.06
	1945	41	0.00491	0.0049	0.5	88092	432	87876	2748469	31.2
	1945	42	0.00527	0.00526	0.5	87661	461	87430	2660593	30.35
	1945	43	0.00567	0.00565	0.5	87199	493	86953	2573163	29.51
	1945	44	0.00609	0.00607	0.5	86707	526	86444	2486210	28.67
	1945	45	0.00653	0.00651	0.5	86180	561	85900	2399766	27.85
	1945	46	0.00705	0.00703	0.5	85619	602	85318	2313867	27.03
	1945	47	0.00764	0.00761	0.5	85017	647	84694	2228548	26.21
	1945	48	0.00828	0.00824	0.5	84370	696	84023	2143855	25.41
	1945	49	0.00898	0.00894	0.5	83675	748	83301	2059832	24.62
	1945	50	0.0098	0.00975	0.5	82927	809	82523	1976531	23.83
	1945	51	0.01071	0.01065	0.5	82119	875	81681	1894008	23.06
	1945	52	0.01169	0.01162	0.5	81244	944	80772	1812327	22.31
	1945	53	0.01274	0.01266	0.5	80300	1017	79792	1731555	21.56
	1945	54	0.01386	0.01376	0.5	79283	1091	78738	1651763	20.83
	1945	55	0.01499	0.01487	0.5	78192	1163	77611	1573025	20.12
	1945	56	0.01613	0.016	0.5	77029	1233	76413	1495415	19.41
	1945	57	0.01737	0.01722	0.5	75796	1305	75144	1419002	18.72
	1945	58	0.01872	0.01855	0.5	74491	1382	73800	1343858	18.04
	1945	59	0.02018	0.01998	0.5	73109	1461	72379	1270058	17.37
	1945	60	0.02157	0.02134	0.5	71648	1529	70884	1197679	16.72
	1945	61	0.02285	0.0226	0.5	70119	1584	69327	1126796	16.07
	1945	62	0.02422	0.02393	0.5	68535	1640	67715	1057469	15.43
	1945	63	0.02573	0.02541	0.5	66894	1699	66045	989754	14.8
	1945	64	0.02748	0.02711	0.5	65195	1767	64311	923710	14.17
	1945	65	0.02961	0.02918	0.5	63427	1851	62502	859398	13.55
	1945	66	0.03226	0.03175	0.5	61577	1955	60599	796896	12.94
	1945	67	0.03511	0.03451	0.5	59622	2057	58593	736297	12.35
	1945	68	0.03807	0.03736	0.5	57564	2151	56489	677704	11.77
	1945	69	0.04108	0.04025	0.5	55414	2230	54298	621215	11.21
	1945	70	0.04464	0.04366	0.5	53183	2322	52022	566917	10.66
	1945	71	0.0491	0.04792	0.5	50861	2437	49642	514895	10.12
	1945	72	0.05429	0.05285	0.5	48424	2559	47144	465253	9.61
	1945	73	0.06025	0.05849	0.5	45864	2682	44523	418109	9.12
	1945	74	0.06702	0.06485	0.5	43182	2800	41782	373585	8.65
	1945	75	0.07396	0.07132	0.5	40382	2880	38942	331804	8.22
	1945	76	0.07973	0.07667	0.5	37502	2875	36064	292862	7.81
	1945	77	0.08558	0.08207	0.5	34626	2842	33205	256798	7.42
	1945	78	0.09152	0.08752	0.5	31785	2782	30394	223593	7.03
	1945	79	0.09876	0.09412	0.5	29003	2730	27638	193199	6.66
	1945	80	0.10709	0.10165	0.5	26273	2671	24938	165561	6.3
	1945	81	0.11727	0.11077	0.5	23603	2614	22295	140624	5.96
	1945	82	0.12637	0.11886	0.5	20988	2495	19741	118328	5.64
	1945	83	0.13459	0.1261	0.5	18493	2332	17327	98587	5.33
	1945	84	0.14368	0.13405	0.5	16161	2166	15078	81260	5.03
	1945	85	0.15641	0.14507	0.5	13995	2030	12980	66182	4.73
	1945	86	0.17313	0.15933	0.5	11965	1906	11012	53202	4.45
	1945	87	0.19091	0.17427	0.5	10058	1753	9182	42190	4.19
	1945	88	0.2085	0.18882	0.5	8305	1568	7521	33008	3.97
	1945	89	0.22568	0.2028	0.5	6737	1366	6054	25487	3.78
	1945	90	0.2409	0.215	0.5	5371	1155	4794	19433	3.62
	1945	91	0.25469	0.22592	0.5	4216	953	3740	14640	3.47
	1945	92	0.26521	0.23416	0.5	3264	764	2882	10900	3.34
	1945	93	0.2701	0.23796	0.5	2499	595	2202	8018	3.21
	1945	94	0.2695	0.23749	0.5	1905	452	1679	5816	3.05
	1945	95	0.31029	0.26862	0.5	1452	390	1257	4137	2.85
	1945	96	0.3293	0.28274	0.5	1062	300	912	2880	2.71
	1945	97	0.34889	0.29707	0.5	762	226	649	1968	2.58
	1945	98	0.36902	0.31154	0.5	536	167	452	1319	2.46
	1945	99	0.38963	0.3261	0.5	369	120	309	867	2.35
	1945	100	0.41066	0.3407	0.5	248	85	206	559	2.25
	1945	101	0.43203	0.35529	0.5	164	58	135	353	2.15
	1945	102	0.45368	0.36979	0.5	106	39	86	218	2.06
	1945	103	0.47551	0.38417	0.5	67	26	54	132	1.98
	1945	104	0.49745	0.39837	0.5	41	16	33	78	1.9
	1945	105	0.51941	0.41233	0.5	25	10	20	45	1.83
	1945	106	0.54132	0.42601	0.5	14	6	11	26	1.77
	1945	107	0.56307	0.43937	0.5	8	4	6	14	1.71
	1945	108	0.5846	0.45237	0.5	5	2	4	8	1.66
	1945	109	0.60583	0.46498	0.5	3	1	2	4	1.62
	1945	110+	0.62667	1	1.6	1	1	2	2	1.6
	1946	0	0.0437	0.0422	0.19	100000	4220	96585	6612784	66.13
	1946	1	0.00326	0.00326	0.5	95780	312	95624	6516198	68.03
	1946	2	0.00173	0.00173	0.5	95468	165	95385	6420575	67.25
	1946	3	0.00131	0.00131	0.5	95302	125	95240	6325189	66.37
	1946	4	0.00108	0.00108	0.5	95178	103	95126	6229949	65.46
	1946	5	0.00098	0.00098	0.5	95075	93	95028	6134823	64.53
	1946	6	0.00091	0.00091	0.5	94982	87	94938	6039795	63.59
	1946	7	0.00084	0.00084	0.5	94895	79	94855	5944856	62.65
	1946	8	0.00078	0.00078	0.5	94816	74	94779	5850001	61.7
	1946	9	0.00075	0.00075	0.5	94742	71	94707	5755222	60.75
	1946	10	0.00071	0.00071	0.5	94671	67	94638	5660515	59.79
	1946	11	0.00072	0.00072	0.5	94604	68	94570	5565878	58.83
	1946	12	0.00077	0.00077	0.5	94536	73	94500	5471308	57.88
	1946	13	0.00082	0.00082	0.5	94463	78	94425	5376808	56.92
	1946	14	0.00091	0.00091	0.5	94386	86	94343	5282383	55.97
	1946	15	0.00102	0.00102	0.5	94300	96	94252	5188040	55.02
	1946	16	0.00116	0.00116	0.5	94204	109	94149	5093788	54.07
	1946	17	0.0013	0.0013	0.5	94095	123	94034	4999639	53.13
	1946	18	0.00165	0.00165	0.5	93972	155	93895	4905606	52.2
	1946	19	0.00182	0.00182	0.5	93818	171	93732	4811711	51.29
	1946	20	0.00198	0.00198	0.5	93647	185	93554	4717979	50.38
	1946	21	0.00207	0.00207	0.5	93461	193	93365	4624424	49.48
	1946	22	0.00211	0.00211	0.5	93268	197	93170	4531060	48.58
	1946	23	0.00211	0.00211	0.5	93071	197	92973	4437890	47.68
	1946	24	0.00208	0.00208	0.5	92875	193	92778	4344917	46.78
	1946	25	0.00204	0.00204	0.5	92681	189	92587	4252139	45.88
	1946	26	0.00204	0.00203	0.5	92493	188	92399	4159553	44.97
	1946	27	0.00207	0.00206	0.5	92304	190	92209	4067154	44.06
	1946	28	0.00212	0.00212	0.5	92114	196	92016	3974945	43.15
	1946	29	0.00221	0.0022	0.5	91918	203	91817	3882929	42.24
	1946	30	0.00232	0.00232	0.5	91716	213	91609	3791111	41.34
	1946	31	0.00243	0.00243	0.5	91503	222	91392	3699502	40.43
	1946	32	0.00257	0.00256	0.5	91281	234	91164	3608110	39.53
	1946	33	0.00273	0.00272	0.5	91047	248	90923	3516946	38.63
	1946	34	0.00291	0.00291	0.5	90799	264	90667	3426023	37.73
	1946	35	0.0031	0.0031	0.5	90535	281	90395	3335356	36.84
	1946	36	0.00332	0.00331	0.5	90254	299	90105	3244961	35.95
	1946	37	0.00353	0.00352	0.5	89956	317	89797	3154856	35.07
	1946	38	0.00374	0.00373	0.5	89639	334	89472	3065059	34.19
	1946	39	0.00395	0.00395	0.5	89304	352	89128	2975587	33.32
	1946	40	0.00421	0.00421	0.5	88952	374	88765	2886459	32.45
	1946	41	0.00453	0.00452	0.5	88578	400	88378	2797694	31.58
	1946	42	0.00489	0.00488	0.5	88178	430	87963	2709316	30.73
	1946	43	0.00529	0.00527	0.5	87748	463	87516	2621354	29.87
	1946	44	0.00573	0.00571	0.5	87285	498	87036	2533838	29.03
	1946	45	0.00618	0.00617	0.5	86786	535	86519	2446802	28.19
	1946	46	0.00671	0.00669	0.5	86251	577	85963	2360283	27.37
	1946	47	0.00731	0.00728	0.5	85675	624	85363	2274320	26.55
	1946	48	0.00797	0.00794	0.5	85051	675	84713	2188957	25.74
	1946	49	0.00869	0.00866	0.5	84376	730	84011	2104244	24.94
	1946	50	0.00953	0.00948	0.5	83645	793	83249	2020233	24.15
	1946	51	0.01041	0.01035	0.5	82852	858	82424	1936984	23.38
	1946	52	0.01132	0.01126	0.5	81995	923	81533	1854561	22.62
	1946	53	0.0123	0.01222	0.5	81072	991	80576	1773028	21.87
	1946	54	0.01333	0.01324	0.5	80081	1060	79550	1692452	21.13
	1946	55	0.01438	0.01427	0.5	79020	1128	78456	1612901	20.41
	1946	56	0.01542	0.0153	0.5	77892	1192	77296	1534445	19.7
	1946	57	0.01658	0.01644	0.5	76700	1261	76070	1457149	19
	1946	58	0.01789	0.01773	0.5	75439	1338	74770	1381079	18.31
	1946	59	0.01936	0.01918	0.5	74101	1421	73391	1306309	17.63
	1946	60	0.02087	0.02066	0.5	72680	1501	71930	1232919	16.96
	1946	61	0.02226	0.02202	0.5	71179	1567	70396	1160989	16.31
	1946	62	0.0237	0.02342	0.5	69612	1630	68797	1090593	15.67
	1946	63	0.02516	0.02485	0.5	67982	1689	67137	1021796	15.03
	1946	64	0.02671	0.02636	0.5	66293	1748	65419	954659	14.4
	1946	65	0.02852	0.02812	0.5	64545	1815	63637	889241	13.78
	1946	66	0.03094	0.03047	0.5	62730	1912	61774	825603	13.16
	1946	67	0.03364	0.03309	0.5	60818	2012	59812	763829	12.56
	1946	68	0.03663	0.03597	0.5	58806	2115	57748	704017	11.97
	1946	69	0.0398	0.03903	0.5	56691	2212	55585	646269	11.4
	1946	70	0.04339	0.04247	0.5	54478	2314	53321	590684	10.84
	1946	71	0.04753	0.04643	0.5	52165	2422	50954	537363	10.3
	1946	72	0.05241	0.05108	0.5	49743	2541	48472	486409	9.78
	1946	73	0.05818	0.05654	0.5	47202	2669	45868	437937	9.28
	1946	74	0.06485	0.06281	0.5	44533	2797	43135	392069	8.8
	1946	75	0.07201	0.06951	0.5	41736	2901	40286	348935	8.36
	1946	76	0.07794	0.07501	0.5	38835	2913	37379	308649	7.95
	1946	77	0.08372	0.08036	0.5	35922	2887	34479	271270	7.55
	1946	78	0.08926	0.08544	0.5	33035	2823	31624	236792	7.17
	1946	79	0.09445	0.09019	0.5	30213	2725	28850	205167	6.79
	1946	80	0.10129	0.09641	0.5	27488	2650	26163	176317	6.41
	1946	81	0.11142	0.10554	0.5	24838	2621	23527	150154	6.05
	1946	82	0.12241	0.11535	0.5	22216	2563	20935	126627	5.7
	1946	83	0.13255	0.12431	0.5	19654	2443	18432	105692	5.38
	1946	84	0.14223	0.13278	0.5	17210	2285	16068	87260	5.07
	1946	85	0.15367	0.14271	0.5	14925	2130	13860	71192	4.77
	1946	86	0.16944	0.15621	0.5	12795	1999	11796	57332	4.48
	1946	87	0.18974	0.1733	0.5	10797	1871	9861	45536	4.22
	1946	88	0.20986	0.18993	0.5	8926	1695	8078	35675	4
	1946	89	0.22617	0.2032	0.5	7230	1469	6496	27597	3.82
	1946	90	0.23733	0.21215	0.5	5761	1222	5150	21101	3.66
	1946	91	0.24715	0.21997	0.5	4539	998	4040	15951	3.51
	1946	92	0.2563	0.22718	0.5	3540	804	3138	11912	3.36
	1946	93	0.26281	0.23229	0.5	2736	636	2418	8773	3.21
	1946	94	0.26962	0.23759	0.5	2101	499	1851	6355	3.03
	1946	95	0.31356	0.27106	0.5	1601	434	1384	4504	2.81
	1946	96	0.33355	0.28588	0.5	1167	334	1001	3119	2.67
	1946	97	0.35417	0.30089	0.5	834	251	708	2119	2.54
	1946	98	0.37536	0.31605	0.5	583	184	491	1411	2.42
	1946	99	0.39705	0.33128	0.5	399	132	333	920	2.31
	1946	100	0.41915	0.34653	0.5	267	92	220	587	2.2
	1946	101	0.4416	0.36173	0.5	174	63	143	367	2.11
	1946	102	0.4643	0.37682	0.5	111	42	90	224	2.02
	1946	103	0.48715	0.39173	0.5	69	27	56	134	1.93
	1946	104	0.51007	0.40642	0.5	42	17	34	78	1.86
	1946	105	0.53296	0.42082	0.5	25	11	20	45	1.79
	1946	106	0.55572	0.43488	0.5	14	6	11	25	1.73
	1946	107	0.57825	0.44856	0.5	8	4	6	14	1.67
	1946	108	0.60048	0.46182	0.5	5	2	3	7	1.62
	1946	109	0.62231	0.47463	0.5	2	1	2	4	1.58
	1946	110+	0.64366	1	1.55	1	1	2	2	1.55
	1947	0	0.03608	0.03503	0.16	100000	3503	97072	6680473	66.8
	1947	1	0.00282	0.00281	0.5	96497	271	96362	6583402	68.22
	1947	2	0.00159	0.00159	0.5	96226	153	96149	6487040	67.41
	1947	3	0.00117	0.00117	0.5	96073	113	96017	6390890	66.52
	1947	4	0.00092	0.00092	0.5	95960	88	95916	6294874	65.6
	1947	5	0.00087	0.00087	0.5	95873	84	95831	6198957	64.66
	1947	6	0.00079	0.00079	0.5	95789	76	95751	6103127	63.71
	1947	7	0.00072	0.00072	0.5	95713	69	95679	6007376	62.76
	1947	8	0.00065	0.00065	0.5	95644	62	95613	5911697	61.81
	1947	9	0.0006	0.0006	0.5	95582	57	95554	5816084	60.85
	1947	10	0.00058	0.00058	0.5	95525	55	95497	5720530	59.89
	1947	11	0.00059	0.00059	0.5	95470	57	95441	5625033	58.92
	1947	12	0.00064	0.00064	0.5	95413	61	95383	5529591	57.95
	1947	13	0.00074	0.00074	0.5	95352	70	95317	5434209	56.99
	1947	14	0.00084	0.00084	0.5	95282	80	95242	5338892	56.03
	1947	15	0.00097	0.00097	0.5	95202	92	95156	5243650	55.08
	1947	16	0.0011	0.0011	0.5	95110	104	95057	5148494	54.13
	1947	17	0.00124	0.00124	0.5	95005	117	94946	5053437	53.19
	1947	18	0.00149	0.00149	0.5	94888	141	94817	4958491	52.26
	1947	19	0.0016	0.0016	0.5	94747	152	94671	4863674	51.33
	1947	20	0.00172	0.00172	0.5	94595	163	94513	4769003	50.42
	1947	21	0.00179	0.00179	0.5	94432	169	94347	4674490	49.5
	1947	22	0.00184	0.00183	0.5	94263	173	94176	4580142	48.59
	1947	23	0.00185	0.00185	0.5	94090	174	94003	4485966	47.68
	1947	24	0.00184	0.00184	0.5	93916	172	93830	4391963	46.76
	1947	25	0.00181	0.00181	0.5	93744	170	93659	4298133	45.85
	1947	26	0.00184	0.00184	0.5	93574	172	93488	4204475	44.93
	1947	27	0.00188	0.00188	0.5	93402	175	93314	4110987	44.01
	1947	28	0.00194	0.00194	0.5	93226	181	93136	4017673	43.1
	1947	29	0.00202	0.00202	0.5	93045	188	92952	3924538	42.18
	1947	30	0.00212	0.00212	0.5	92858	196	92760	3831586	41.26
	1947	31	0.00221	0.0022	0.5	92661	204	92559	3738826	40.35
	1947	32	0.00232	0.00232	0.5	92457	214	92350	3646267	39.44
	1947	33	0.00247	0.00246	0.5	92243	227	92129	3553917	38.53
	1947	34	0.00264	0.00264	0.5	92016	243	91894	3461788	37.62
	1947	35	0.00283	0.00283	0.5	91773	260	91643	3369894	36.72
	1947	36	0.00306	0.00306	0.5	91513	280	91373	3278251	35.82
	1947	37	0.00331	0.0033	0.5	91233	301	91083	3186878	34.93
	1947	38	0.00356	0.00355	0.5	90932	323	90771	3095796	34.05
	1947	39	0.00381	0.00381	0.5	90609	345	90437	3005025	33.16
	1947	40	0.00411	0.0041	0.5	90264	371	90079	2914588	32.29
	1947	41	0.00447	0.00446	0.5	89894	401	89693	2824509	31.42
	1947	42	0.00485	0.00484	0.5	89493	433	89277	2734816	30.56
	1947	43	0.00527	0.00525	0.5	89060	468	88826	2645539	29.71
	1947	44	0.00571	0.00569	0.5	88592	504	88340	2556713	28.86
	1947	45	0.00616	0.00614	0.5	88088	541	87818	2468373	28.02
	1947	46	0.00667	0.00665	0.5	87547	582	87256	2380556	27.19
	1947	47	0.00725	0.00722	0.5	86965	628	86651	2293299	26.37
	1947	48	0.00792	0.00789	0.5	86337	681	85996	2206648	25.56
	1947	49	0.00869	0.00865	0.5	85656	741	85285	2120652	24.76
	1947	50	0.00956	0.00951	0.5	84915	808	84511	2035367	23.97
	1947	51	0.01046	0.01041	0.5	84107	875	83669	1950856	23.19
	1947	52	0.0114	0.01133	0.5	83232	943	82760	1867186	22.43
	1947	53	0.01238	0.0123	0.5	82288	1012	81782	1784426	21.69
	1947	54	0.01343	0.01334	0.5	81276	1084	80734	1702644	20.95
	1947	55	0.01452	0.01441	0.5	80192	1156	79614	1621910	20.23
	1947	56	0.0156	0.01548	0.5	79036	1224	78424	1542296	19.51
	1947	57	0.01678	0.01664	0.5	77813	1295	77165	1463871	18.81
	1947	58	0.0181	0.01793	0.5	76517	1372	75831	1386706	18.12
	1947	59	0.01958	0.01939	0.5	75145	1457	74417	1310875	17.44
	1947	60	0.02116	0.02094	0.5	73688	1543	72917	1236459	16.78
	1947	61	0.02265	0.02239	0.5	72145	1616	71337	1163542	16.13
	1947	62	0.02419	0.0239	0.5	70529	1685	69687	1092205	15.49
	1947	63	0.02575	0.02542	0.5	68844	1750	67969	1022518	14.85
	1947	64	0.02734	0.02697	0.5	67094	1810	66189	954549	14.23
	1947	65	0.02909	0.02867	0.5	65284	1872	64348	888361	13.61
	1947	66	0.03152	0.03103	0.5	63412	1968	62428	824013	12.99
	1947	67	0.03426	0.03368	0.5	61444	2070	60409	761585	12.39
	1947	68	0.03734	0.03666	0.5	59374	2177	58286	701175	11.81
	1947	69	0.04081	0.03999	0.5	57198	2287	56054	642889	11.24
	1947	70	0.04474	0.04377	0.5	54911	2403	53709	586835	10.69
	1947	71	0.04898	0.04781	0.5	52507	2511	51252	533126	10.15
	1947	72	0.05363	0.05223	0.5	49997	2611	48691	481874	9.64
	1947	73	0.0592	0.0575	0.5	47385	2725	46023	433183	9.14
	1947	74	0.06585	0.06375	0.5	44661	2847	43237	387160	8.67
	1947	75	0.07312	0.07054	0.5	41814	2950	40339	343923	8.23
	1947	76	0.07936	0.07633	0.5	38864	2967	37381	303584	7.81
	1947	77	0.08558	0.08207	0.5	35897	2946	34424	266204	7.42
	1947	78	0.09153	0.08752	0.5	32951	2884	31509	231780	7.03
	1947	79	0.09699	0.09251	0.5	30067	2781	28676	200270	6.66
	1947	80	0.10289	0.09786	0.5	27286	2670	25951	171594	6.29
	1947	81	0.11229	0.10632	0.5	24616	2617	23307	145643	5.92
	1947	82	0.1247	0.11738	0.5	21998	2582	20707	122336	5.56
	1947	83	0.13827	0.12933	0.5	19416	2511	18161	101629	5.23
	1947	84	0.15074	0.14017	0.5	16905	2370	15720	83468	4.94
	1947	85	0.16232	0.15013	0.5	14536	2182	13444	67747	4.66
	1947	86	0.17482	0.16076	0.5	12353	1986	11360	54303	4.4
	1947	87	0.19213	0.17529	0.5	10367	1817	9459	42943	4.14
	1947	88	0.21416	0.19345	0.5	8550	1654	7723	33484	3.92
	1947	89	0.23314	0.2088	0.5	6896	1440	6176	25761	3.74
	1947	90	0.24389	0.21738	0.5	5456	1186	4863	19585	3.59
	1947	91	0.25144	0.22336	0.5	4270	954	3793	14721	3.45
	1947	92	0.25953	0.22972	0.5	3316	762	2935	10928	3.3
	1947	93	0.26822	0.2365	0.5	2555	604	2252	7993	3.13
	1947	94	0.27903	0.24487	0.5	1950	478	1712	5740	2.94
	1947	95	0.32373	0.27863	0.5	1473	410	1268	4029	2.74
	1947	96	0.34436	0.29378	0.5	1062	312	906	2761	2.6
	1947	97	0.3656	0.3091	0.5	750	232	634	1855	2.47
	1947	98	0.38739	0.32453	0.5	518	168	434	1220	2.35
	1947	99	0.40965	0.34001	0.5	350	119	291	786	2.24
	1947	100	0.4323	0.35547	0.5	231	82	190	495	2.14
	1947	101	0.45525	0.37084	0.5	149	55	121	305	2.05
	1947	102	0.4784	0.38605	0.5	94	36	76	184	1.96
	1947	103	0.50166	0.40106	0.5	58	23	46	108	1.88
	1947	104	0.52492	0.41579	0.5	34	14	27	62	1.81
	1947	105	0.54808	0.43019	0.5	20	9	16	35	1.74
	1947	106	0.57105	0.44422	0.5	11	5	9	19	1.68
	1947	107	0.59373	0.45782	0.5	6	3	5	10	1.63
	1947	108	0.61603	0.47097	0.5	3	2	3	5	1.58
	1947	109	0.63787	0.48362	0.5	2	1	1	3	1.54
	1947	110+	0.65915	1	1.52	1	1	1	1	1.52
	1948	0	0.03533	0.03432	0.16	100000	3432	97122	6722234	67.22
	1948	1	0.00255	0.00255	0.5	96568	246	96445	6625112	68.61
	1948	2	0.00153	0.00153	0.5	96322	147	96249	6528666	67.78
	1948	3	0.00119	0.00119	0.5	96175	115	96118	6432418	66.88
	1948	4	0.00095	0.00095	0.5	96060	91	96015	6336300	65.96
	1948	5	0.00078	0.00078	0.5	95969	75	95932	6240285	65.02
	1948	6	0.00075	0.00075	0.5	95895	72	95858	6144353	64.07
	1948	7	0.00071	0.00071	0.5	95822	68	95788	6048495	63.12
	1948	8	0.00066	0.00066	0.5	95755	63	95723	5952706	62.17
	1948	9	0.00061	0.00061	0.5	95691	59	95662	5856983	61.21
	1948	10	0.00057	0.00057	0.5	95632	55	95605	5761322	60.24
	1948	11	0.00059	0.00059	0.5	95578	56	95550	5665717	59.28
	1948	12	0.00062	0.00062	0.5	95522	60	95492	5570167	58.31
	1948	13	0.00069	0.00069	0.5	95462	66	95429	5474675	57.35
	1948	14	0.00081	0.00081	0.5	95396	78	95357	5379246	56.39
	1948	15	0.00093	0.00093	0.5	95318	89	95274	5283889	55.43
	1948	16	0.00105	0.00105	0.5	95230	100	95180	5188615	54.49
	1948	17	0.00116	0.00116	0.5	95130	110	95075	5093435	53.54
	1948	18	0.00134	0.00134	0.5	95019	128	94956	4998360	52.6
	1948	19	0.00146	0.00146	0.5	94892	139	94823	4903405	51.67
	1948	20	0.00158	0.00158	0.5	94753	149	94679	4808582	50.75
	1948	21	0.00165	0.00165	0.5	94604	156	94526	4713903	49.83
	1948	22	0.0017	0.0017	0.5	94448	160	94368	4619377	48.91
	1948	23	0.00172	0.00172	0.5	94287	162	94206	4525010	47.99
	1948	24	0.00171	0.00171	0.5	94125	161	94045	4430804	47.07
	1948	25	0.00168	0.00168	0.5	93964	158	93885	4336759	46.15
	1948	26	0.00169	0.00169	0.5	93806	159	93727	4242873	45.23
	1948	27	0.00173	0.00173	0.5	93648	162	93567	4149146	44.31
	1948	28	0.00178	0.00178	0.5	93486	167	93402	4055580	43.38
	1948	29	0.00185	0.00185	0.5	93319	173	93232	3962177	42.46
	1948	30	0.00195	0.00195	0.5	93146	182	93055	3868945	41.54
	1948	31	0.00205	0.00204	0.5	92965	190	92870	3775890	40.62
	1948	32	0.00216	0.00216	0.5	92775	200	92674	3683020	39.7
	1948	33	0.0023	0.0023	0.5	92574	213	92468	3590346	38.78
	1948	34	0.00248	0.00247	0.5	92362	228	92248	3497878	37.87
	1948	35	0.00267	0.00267	0.5	92133	246	92010	3405630	36.96
	1948	36	0.0029	0.0029	0.5	91887	266	91754	3313620	36.06
	1948	37	0.00315	0.00315	0.5	91621	289	91477	3221865	35.17
	1948	38	0.00342	0.00342	0.5	91333	312	91177	3130388	34.27
	1948	39	0.0037	0.00369	0.5	91020	336	90852	3039212	33.39
	1948	40	0.004	0.00399	0.5	90684	362	90504	2948359	32.51
	1948	41	0.00435	0.00434	0.5	90323	392	90127	2857856	31.64
	1948	42	0.00472	0.00471	0.5	89931	424	89719	2767729	30.78
	1948	43	0.00512	0.00511	0.5	89507	457	89279	2678010	29.92
	1948	44	0.00554	0.00553	0.5	89050	492	88804	2588731	29.07
	1948	45	0.00598	0.00596	0.5	88558	528	88294	2499927	28.23
	1948	46	0.00649	0.00647	0.5	88030	569	87745	2411633	27.4
	1948	47	0.00705	0.00703	0.5	87460	615	87153	2323888	26.57
	1948	48	0.0077	0.00767	0.5	86846	666	86513	2236735	25.76
	1948	49	0.00845	0.00841	0.5	86180	725	85817	2150222	24.95
	1948	50	0.00931	0.00927	0.5	85455	792	85059	2064405	24.16
	1948	51	0.01019	0.01014	0.5	84663	858	84234	1979346	23.38
	1948	52	0.01111	0.01105	0.5	83804	926	83342	1895112	22.61
	1948	53	0.01206	0.01199	0.5	82879	994	82382	1811771	21.86
	1948	54	0.01308	0.013	0.5	81885	1064	81353	1729389	21.12
	1948	55	0.01416	0.01406	0.5	80821	1136	80252	1648036	20.39
	1948	56	0.01524	0.01512	0.5	79684	1205	79082	1567784	19.67
	1948	57	0.01641	0.01627	0.5	78479	1277	77841	1488702	18.97
	1948	58	0.01768	0.01752	0.5	77202	1353	76526	1410862	18.27
	1948	59	0.01909	0.0189	0.5	75849	1434	75133	1334336	17.59
	1948	60	0.02063	0.02042	0.5	74416	1520	73656	1259203	16.92
	1948	61	0.02215	0.02191	0.5	72896	1597	72097	1185547	16.26
	1948	62	0.02373	0.02346	0.5	71299	1672	70463	1113450	15.62
	1948	63	0.02539	0.02507	0.5	69626	1746	68754	1042987	14.98
	1948	64	0.02709	0.02673	0.5	67881	1814	66974	974233	14.35
	1948	65	0.02885	0.02844	0.5	66067	1879	65127	907260	13.73
	1948	66	0.03118	0.0307	0.5	64188	1971	63202	842133	13.12
	1948	67	0.03384	0.03327	0.5	62217	2070	61182	778930	12.52
	1948	68	0.03678	0.03611	0.5	60147	2172	59061	717749	11.93
	1948	69	0.04004	0.03926	0.5	57975	2276	56837	658688	11.36
	1948	70	0.04383	0.04289	0.5	55699	2389	54504	601852	10.81
	1948	71	0.04813	0.047	0.5	53310	2505	52057	547347	10.27
	1948	72	0.05255	0.05121	0.5	50804	2602	49503	495290	9.75
	1948	73	0.05755	0.05594	0.5	48203	2697	46854	445787	9.25
	1948	74	0.06376	0.06179	0.5	45506	2812	44100	398933	8.77
	1948	75	0.07104	0.0686	0.5	42694	2929	41230	354833	8.31
	1948	76	0.07746	0.07457	0.5	39765	2965	38283	313603	7.89
	1948	77	0.08399	0.08061	0.5	36800	2966	35317	275320	7.48
	1948	78	0.09039	0.08648	0.5	33834	2926	32371	240003	7.09
	1948	79	0.09627	0.09184	0.5	30908	2839	29488	207632	6.72
	1948	80	0.10178	0.09685	0.5	28069	2719	26710	178144	6.35
	1948	81	0.10996	0.10423	0.5	25350	2642	24029	151434	5.97
	1948	82	0.12073	0.11386	0.5	22708	2585	21415	127405	5.61
	1948	83	0.13506	0.12652	0.5	20123	2546	18850	105990	5.27
	1948	84	0.15069	0.14013	0.5	17577	2463	16345	87140	4.96
	1948	85	0.16458	0.15206	0.5	15114	2298	13965	70795	4.68
	1948	86	0.17609	0.16184	0.5	12815	2074	11778	56830	4.43
	1948	87	0.18803	0.17187	0.5	10741	1846	9818	45052	4.19
	1948	88	0.2051	0.18603	0.5	8895	1655	8068	35233	3.96
	1948	89	0.22646	0.20342	0.5	7240	1473	6504	27165	3.75
	1948	90	0.24236	0.21617	0.5	5768	1247	5144	20661	3.58
	1948	91	0.25184	0.22368	0.5	4521	1011	4015	15517	3.43
	1948	92	0.25977	0.22991	0.5	3510	807	3106	11502	3.28
	1948	93	0.26987	0.23778	0.5	2703	643	2381	8396	3.11
	1948	94	0.28483	0.24932	0.5	2060	514	1803	6014	2.92
	1948	95	0.32471	0.27935	0.5	1546	432	1330	4211	2.72
	1948	96	0.34582	0.29484	0.5	1114	329	950	2881	2.58
	1948	97	0.36757	0.3105	0.5	786	244	664	1930	2.46
	1948	98	0.38989	0.32628	0.5	542	177	453	1267	2.34
	1948	99	0.4127	0.3421	0.5	365	125	303	813	2.23
	1948	100	0.4359	0.3579	0.5	240	86	197	510	2.13
	1948	101	0.45941	0.37359	0.5	154	58	125	313	2.03
	1948	102	0.48312	0.38912	0.5	97	38	78	188	1.94
	1948	103	0.50692	0.40442	0.5	59	24	47	110	1.86
	1948	104	0.53071	0.41941	0.5	35	15	28	63	1.79
	1948	105	0.55437	0.43406	0.5	20	9	16	35	1.72
	1948	106	0.57781	0.44829	0.5	12	5	9	19	1.66
	1948	107	0.60091	0.46208	0.5	6	3	5	10	1.61
	1948	108	0.62359	0.47537	0.5	3	2	3	5	1.56
	1948	109	0.64576	0.48815	0.5	2	1	1	3	1.52
	1948	110+	0.66733	1	1.5	1	1	1	1	1.5
	1949	0	0.03516	0.03416	0.16	100000	3416	97133	6762976	67.63
	1949	1	0.00247	0.00247	0.5	96584	238	96465	6665843	69.02
	1949	2	0.00141	0.00141	0.5	96346	135	96279	6569378	68.19
	1949	3	0.00111	0.00111	0.5	96211	107	96157	6473099	67.28
	1949	4	0.00088	0.00088	0.5	96104	84	96062	6376942	66.35
	1949	5	0.00078	0.00078	0.5	96020	75	95982	6280880	65.41
	1949	6	0.00068	0.00068	0.5	95945	65	95912	6184898	64.46
	1949	7	0.00067	0.00067	0.5	95880	65	95848	6088985	63.51
	1949	8	0.00065	0.00065	0.5	95815	63	95784	5993138	62.55
	1949	9	0.00062	0.00062	0.5	95753	60	95723	5897354	61.59
	1949	10	0.00058	0.00058	0.5	95693	55	95665	5801631	60.63
	1949	11	0.00057	0.00057	0.5	95638	55	95611	5705965	59.66
	1949	12	0.00061	0.00061	0.5	95583	58	95554	5610355	58.7
	1949	13	0.00067	0.00067	0.5	95525	64	95493	5514801	57.73
	1949	14	0.00076	0.00076	0.5	95461	72	95425	5419308	56.77
	1949	15	0.0009	0.0009	0.5	95389	86	95346	5323883	55.81
	1949	16	0.00101	0.00101	0.5	95303	96	95254	5228537	54.86
	1949	17	0.00111	0.00111	0.5	95206	105	95154	5133283	53.92
	1949	18	0.00123	0.00123	0.5	95101	117	95042	5038129	52.98
	1949	19	0.00133	0.00133	0.5	94984	126	94921	4943086	52.04
	1949	20	0.00142	0.00142	0.5	94858	135	94790	4848166	51.11
	1949	21	0.00149	0.00149	0.5	94723	141	94653	4753375	50.18
	1949	22	0.00154	0.00154	0.5	94582	145	94510	4658722	49.26
	1949	23	0.00156	0.00156	0.5	94437	148	94363	4564213	48.33
	1949	24	0.00158	0.00158	0.5	94290	149	94215	4469849	47.41
	1949	25	0.00158	0.00158	0.5	94141	149	94066	4375634	46.48
	1949	26	0.00159	0.00159	0.5	93992	149	93917	4281568	45.55
	1949	27	0.00162	0.00162	0.5	93843	152	93766	4187651	44.62
	1949	28	0.00168	0.00168	0.5	93690	157	93612	4093884	43.7
	1949	29	0.00173	0.00173	0.5	93533	162	93452	4000273	42.77
	1949	30	0.00181	0.00181	0.5	93371	169	93286	3906821	41.84
	1949	31	0.00191	0.00191	0.5	93202	178	93113	3813535	40.92
	1949	32	0.00203	0.00203	0.5	93024	189	92929	3720422	39.99
	1949	33	0.00216	0.00216	0.5	92835	201	92735	3627492	39.07
	1949	34	0.00234	0.00233	0.5	92634	216	92526	3534758	38.16
	1949	35	0.00254	0.00254	0.5	92418	234	92301	3442231	37.25
	1949	36	0.00275	0.00274	0.5	92184	253	92057	3349930	36.34
	1949	37	0.00298	0.00298	0.5	91931	274	91794	3257873	35.44
	1949	38	0.00323	0.00323	0.5	91657	296	91509	3166079	34.54
	1949	39	0.0035	0.00349	0.5	91361	319	91202	3074570	33.65
	1949	40	0.00377	0.00376	0.5	91042	342	90871	2983368	32.77
	1949	41	0.00409	0.00408	0.5	90700	370	90515	2892497	31.89
	1949	42	0.00447	0.00446	0.5	90330	403	90128	2801982	31.02
	1949	43	0.0049	0.00489	0.5	89927	439	89707	2711854	30.16
	1949	44	0.00538	0.00536	0.5	89488	480	89248	2622147	29.3
	1949	45	0.00589	0.00588	0.5	89008	523	88746	2532899	28.46
	1949	46	0.00647	0.00645	0.5	88484	571	88199	2444153	27.62
	1949	47	0.00705	0.00702	0.5	87914	617	87605	2355954	26.8
	1949	48	0.00763	0.0076	0.5	87296	664	86964	2268349	25.98
	1949	49	0.00828	0.00825	0.5	86633	715	86275	2181385	25.18
	1949	50	0.00896	0.00892	0.5	85918	767	85535	2095110	24.39
	1949	51	0.00969	0.00964	0.5	85151	821	84741	2009575	23.6
	1949	52	0.01051	0.01046	0.5	84331	882	83890	1924834	22.82
	1949	53	0.01143	0.01137	0.5	83449	949	82974	1840944	22.06
	1949	54	0.01243	0.01235	0.5	82500	1019	81990	1757970	21.31
	1949	55	0.01354	0.01345	0.5	81481	1096	80933	1675979	20.57
	1949	56	0.01469	0.01458	0.5	80385	1172	79799	1595047	19.84
	1949	57	0.01591	0.01578	0.5	79213	1250	78588	1515248	19.13
	1949	58	0.0172	0.01705	0.5	77962	1329	77298	1436661	18.43
	1949	59	0.01861	0.01844	0.5	76633	1413	75927	1359363	17.74
	1949	60	0.02021	0.02001	0.5	75220	1505	74467	1283436	17.06
	1949	61	0.02182	0.02158	0.5	73715	1591	72919	1208969	16.4
	1949	62	0.02346	0.02319	0.5	72124	1673	71288	1136049	15.75
	1949	63	0.0252	0.02488	0.5	70451	1753	69575	1064762	15.11
	1949	64	0.02701	0.02665	0.5	68698	1831	67783	995187	14.49
	1949	65	0.02882	0.02841	0.5	66867	1900	65917	927405	13.87
	1949	66	0.03093	0.03046	0.5	64967	1979	63978	861488	13.26
	1949	67	0.03335	0.03281	0.5	62988	2066	61955	797510	12.66
	1949	68	0.03623	0.03559	0.5	60922	2168	59838	735555	12.07
	1949	69	0.03932	0.03856	0.5	58754	2265	57621	675718	11.5
	1949	70	0.04294	0.04204	0.5	56488	2375	55301	618097	10.94
	1949	71	0.04731	0.04622	0.5	54114	2501	52863	562796	10.4
	1949	72	0.05195	0.05063	0.5	51613	2613	50306	509932	9.88
	1949	73	0.05662	0.05506	0.5	48999	2698	47650	459626	9.38
	1949	74	0.06217	0.0603	0.5	46301	2792	44905	411976	8.9
	1949	75	0.06887	0.06658	0.5	43509	2897	42061	367071	8.44
	1949	76	0.07534	0.0726	0.5	40613	2949	39138	325009	8
	1949	77	0.082	0.07877	0.5	37664	2967	36181	285871	7.59
	1949	78	0.08868	0.08491	0.5	34697	2946	33224	249690	7.2
	1949	79	0.09532	0.09098	0.5	31751	2889	30307	216466	6.82
	1949	80	0.1001	0.09533	0.5	28862	2751	27487	186160	6.45
	1949	81	0.10929	0.10363	0.5	26111	2706	24758	158673	6.08
	1949	82	0.11857	0.11193	0.5	23405	2620	22095	133915	5.72
	1949	83	0.13045	0.12247	0.5	20785	2545	19513	111820	5.38
	1949	84	0.14591	0.13599	0.5	18240	2480	17000	92307	5.06
	1949	85	0.16191	0.14979	0.5	15759	2361	14579	75307	4.78
	1949	86	0.17472	0.16068	0.5	13399	2153	12322	60728	4.53
	1949	87	0.18417	0.16864	0.5	11246	1896	10298	48406	4.3
	1949	88	0.19371	0.1766	0.5	9349	1651	8524	38108	4.08
	1949	89	0.20916	0.18936	0.5	7698	1458	6969	29584	3.84
	1949	90	0.23073	0.20686	0.5	6241	1291	5595	22615	3.62
	1949	91	0.24987	0.22212	0.5	4950	1099	4400	17020	3.44
	1949	92	0.26313	0.23254	0.5	3850	895	3403	12620	3.28
	1949	93	0.27486	0.24165	0.5	2955	714	2598	9217	3.12
	1949	94	0.29031	0.25351	0.5	2241	568	1957	6619	2.95
	1949	95	0.31595	0.27285	0.5	1673	456	1445	4663	2.79
	1949	96	0.33656	0.28808	0.5	1216	350	1041	3218	2.65
	1949	97	0.35783	0.30353	0.5	866	263	735	2177	2.51
	1949	98	0.37971	0.31912	0.5	603	192	507	1442	2.39
	1949	99	0.40211	0.3348	0.5	411	137	342	936	2.28
	1949	100	0.42495	0.35048	0.5	273	96	225	594	2.17
	1949	101	0.44814	0.36611	0.5	177	65	145	368	2.08
	1949	102	0.47159	0.38161	0.5	112	43	91	223	1.99
	1949	103	0.49519	0.39692	0.5	70	28	56	132	1.9
	1949	104	0.51883	0.41196	0.5	42	17	33	77	1.83
	1949	105	0.54242	0.42669	0.5	25	11	19	43	1.76
	1949	106	0.56584	0.44105	0.5	14	6	11	24	1.7
	1949	107	0.58899	0.45499	0.5	8	4	6	13	1.64
	1949	108	0.61177	0.46847	0.5	4	2	3	7	1.59
	1949	109	0.63409	0.48145	0.5	2	1	2	4	1.55
	1949	110+	0.65587	1	1.52	1	1	2	2	1.52
	1950	0	0.03258	0.0317	0.15	100000	3170	97311	6806094	68.06
	1950	1	0.00235	0.00235	0.5	96830	228	96716	6708783	69.28
	1950	2	0.00131	0.00131	0.5	96602	126	96539	6612067	68.45
	1950	3	0.00099	0.00099	0.5	96476	96	96428	6515528	67.54
	1950	4	0.00082	0.00082	0.5	96380	79	96340	6419100	66.6
	1950	5	0.0007	0.0007	0.5	96301	67	96267	6322760	65.66
	1950	6	0.00064	0.00064	0.5	96234	62	96203	6226493	64.7
	1950	7	0.00057	0.00057	0.5	96172	55	96144	6130290	63.74
	1950	8	0.00059	0.00059	0.5	96116	56	96088	6034146	62.78
	1950	9	0.00057	0.00057	0.5	96060	55	96033	5938058	61.82
	1950	10	0.00053	0.00053	0.5	96006	51	95980	5842025	60.85
	1950	11	0.00052	0.00052	0.5	95955	50	95930	5746045	59.88
	1950	12	0.00054	0.00054	0.5	95905	52	95879	5650115	58.91
	1950	13	0.00061	0.00061	0.5	95854	58	95824	5554235	57.94
	1950	14	0.00071	0.00071	0.5	95795	68	95761	5458411	56.98
	1950	15	0.00084	0.00084	0.5	95728	81	95687	5362650	56.02
	1950	16	0.001	0.001	0.5	95647	95	95599	5266962	55.07
	1950	17	0.0011	0.0011	0.5	95552	105	95499	5171363	54.12
	1950	18	0.00122	0.00122	0.5	95446	116	95388	5075864	53.18
	1950	19	0.0013	0.0013	0.5	95330	124	95268	4980476	52.24
	1950	20	0.00138	0.00138	0.5	95206	131	95141	4885208	51.31
	1950	21	0.00144	0.00144	0.5	95075	137	95006	4790067	50.38
	1950	22	0.0015	0.0015	0.5	94938	143	94867	4695061	49.45
	1950	23	0.00151	0.00151	0.5	94795	143	94724	4600194	48.53
	1950	24	0.00154	0.00154	0.5	94652	146	94579	4505470	47.6
	1950	25	0.00156	0.00156	0.5	94506	147	94433	4410891	46.67
	1950	26	0.00155	0.00155	0.5	94359	146	94286	4316459	45.74
	1950	27	0.00157	0.00157	0.5	94213	148	94139	4222173	44.82
	1950	28	0.00166	0.00166	0.5	94065	156	93987	4128034	43.88
	1950	29	0.00168	0.00168	0.5	93909	158	93830	4034046	42.96
	1950	30	0.00175	0.00174	0.5	93751	164	93670	3940216	42.03
	1950	31	0.00186	0.00186	0.5	93588	174	93501	3846546	41.1
	1950	32	0.002	0.002	0.5	93414	187	93321	3753046	40.18
	1950	33	0.0021	0.0021	0.5	93227	195	93130	3659725	39.26
	1950	34	0.00224	0.00224	0.5	93032	208	92928	3566595	38.34
	1950	35	0.00242	0.00242	0.5	92824	224	92712	3473668	37.42
	1950	36	0.00259	0.00259	0.5	92600	240	92480	3380956	36.51
	1950	37	0.00281	0.0028	0.5	92360	259	92231	3288476	35.61
	1950	38	0.00305	0.00305	0.5	92101	281	91961	3196246	34.7
	1950	39	0.00335	0.00335	0.5	91821	308	91667	3104285	33.81
	1950	40	0.0037	0.00369	0.5	91513	338	91344	3012618	32.92
	1950	41	0.00402	0.00401	0.5	91175	366	90992	2921274	32.04
	1950	42	0.00438	0.00437	0.5	90809	397	90611	2830281	31.17
	1950	43	0.00478	0.00477	0.5	90412	431	90197	2739670	30.3
	1950	44	0.00521	0.0052	0.5	89981	468	89747	2649474	29.44
	1950	45	0.00564	0.00562	0.5	89513	503	89262	2559726	28.6
	1950	46	0.0062	0.00618	0.5	89010	550	88735	2470465	27.75
	1950	47	0.00675	0.00672	0.5	88460	595	88163	2381729	26.92
	1950	48	0.00733	0.0073	0.5	87865	642	87544	2293567	26.1
	1950	49	0.00813	0.0081	0.5	87224	707	86870	2206022	25.29
	1950	50	0.00879	0.00875	0.5	86517	757	86138	2119152	24.49
	1950	51	0.00951	0.00947	0.5	85760	812	85354	2033014	23.71
	1950	52	0.01037	0.01032	0.5	84948	877	84510	1947660	22.93
	1950	53	0.01135	0.01129	0.5	84071	949	83597	1863150	22.16
	1950	54	0.01229	0.01222	0.5	83122	1015	82615	1779553	21.41
	1950	55	0.01328	0.01319	0.5	82107	1083	81565	1696939	20.67
	1950	56	0.0144	0.0143	0.5	81024	1159	80445	1615373	19.94
	1950	57	0.01557	0.01545	0.5	79865	1234	79248	1534929	19.22
	1950	58	0.0167	0.01656	0.5	78631	1302	77980	1455681	18.51
	1950	59	0.01805	0.01788	0.5	77329	1383	76637	1377701	17.82
	1950	60	0.01988	0.01968	0.5	75946	1495	75199	1301063	17.13
	1950	61	0.02151	0.02128	0.5	74451	1584	73659	1225865	16.47
	1950	62	0.02312	0.02286	0.5	72867	1665	72034	1152206	15.81
	1950	63	0.02495	0.02465	0.5	71201	1755	70324	1080172	15.17
	1950	64	0.02695	0.02659	0.5	69447	1847	68523	1009848	14.54
	1950	65	0.02884	0.02843	0.5	67600	1922	66639	941324	13.92
	1950	66	0.03074	0.03028	0.5	65678	1989	64684	874685	13.32
	1950	67	0.03286	0.03233	0.5	63690	2059	62660	810001	12.72
	1950	68	0.03586	0.03522	0.5	61631	2171	60545	747341	12.13
	1950	69	0.0389	0.03816	0.5	59460	2269	58326	686796	11.55
	1950	70	0.04262	0.04173	0.5	57191	2387	55998	628470	10.99
	1950	71	0.04696	0.04588	0.5	54804	2514	53547	572473	10.45
	1950	72	0.05206	0.05074	0.5	52290	2653	50963	518925	9.92
	1950	73	0.05649	0.05494	0.5	49637	2727	48274	467962	9.43
	1950	74	0.0617	0.05985	0.5	46910	2808	45506	419688	8.95
	1950	75	0.06699	0.06482	0.5	44103	2859	42673	374182	8.48
	1950	76	0.07333	0.07073	0.5	41244	2917	39785	331509	8.04
	1950	77	0.08019	0.0771	0.5	38327	2955	36849	291723	7.61
	1950	78	0.08694	0.08331	0.5	35372	2947	33898	254874	7.21
	1950	79	0.09466	0.09038	0.5	32425	2930	30959	220976	6.82
	1950	80	0.09919	0.0945	0.5	29494	2787	28101	190017	6.44
	1950	81	0.11005	0.10431	0.5	26707	2786	25314	161916	6.06
	1950	82	0.12113	0.11421	0.5	23921	2732	22555	136602	5.71
	1950	83	0.13153	0.12341	0.5	21189	2615	19882	114047	5.38
	1950	84	0.14391	0.13425	0.5	18574	2494	17327	94166	5.07
	1950	85	0.15928	0.14753	0.5	16081	2372	14894	76839	4.78
	1950	86	0.17513	0.16103	0.5	13708	2207	12605	61944	4.52
	1950	87	0.18701	0.17102	0.5	11501	1967	10517	49340	4.29
	1950	88	0.19462	0.17737	0.5	9534	1691	8688	38822	4.07
	1950	89	0.20278	0.18411	0.5	7843	1444	7121	30134	3.84
	1950	90	0.22007	0.19825	0.5	6399	1269	5765	23013	3.6
	1950	91	0.24829	0.22087	0.5	5130	1133	4564	17248	3.36
	1950	92	0.27528	0.24198	0.5	3997	967	3514	12684	3.17
	1950	93	0.29365	0.25605	0.5	3030	776	2642	9171	3.03
	1950	94	0.30767	0.26665	0.5	2254	601	1954	6529	2.9
	1950	95	0.31838	0.27466	0.5	1653	454	1426	4575	2.77
	1950	96	0.33925	0.29005	0.5	1199	348	1025	3149	2.63
	1950	97	0.36078	0.30565	0.5	851	260	721	2124	2.5
	1950	98	0.38292	0.32138	0.5	591	190	496	1403	2.37
	1950	99	0.40557	0.33719	0.5	401	135	333	907	2.26
	1950	100	0.42866	0.353	0.5	266	94	219	573	2.16
	1950	101	0.45209	0.36874	0.5	172	63	140	354	2.06
	1950	102	0.47576	0.38433	0.5	109	42	88	214	1.97
	1950	103	0.49956	0.39972	0.5	67	27	53	126	1.89
	1950	104	0.52339	0.41483	0.5	40	17	32	73	1.81
	1950	105	0.54714	0.42961	0.5	23	10	18	41	1.74
	1950	106	0.5707	0.444	0.5	13	6	10	23	1.68
	1950	107	0.59396	0.45796	0.5	7	3	6	12	1.63
	1950	108	0.61683	0.47143	0.5	4	2	3	6	1.58
	1950	109	0.63922	0.4844	0.5	2	1	2	3	1.54
	1950	110+	0.66103	1	1.51	1	1	2	2	1.51
[truncated: 7,659 more rows]
